# Supplementary material for: Homologous recombination changes the context of Cytochrome b transcription in the mitochondrial genome of Silene vulgaris KRA
Source: BMC Genomics. 2018 Dec 4;19:874. doi: 10.1186/s12864-018-5254-0 (PMC6280394; doi:10.1186/s12864-018-5254-0)
Supplement: Supplementary file 8 — Data Set S1. Coverage Genes. Data Set S2. Coverage ORFs. Data Set S3. Coverage Intergenic. Data Set S4. Editing Sites. Data Set S5. Editing Comparison. Data Set S6. Primers. (XLSX 93 kb) [file 12864_2018_5254_MOESM8_ESM.xlsx]

## Sheet: DataSet S1 Coverage Genes
Feature	Length	TPMH ± SD	TPMF ± SD	H:F	*TPMH ± SD	*TPMF ± SD	*H:*F	H:*H	F:*F
atp1	1515	35705 ± 6671	44124 ± 1070	0.81	172 ± 19	197 ± 9	0.87	208	224
atp4	1194	13693 ± 1426	12674 ± 1755	1.08	38 ± 8	36 ± 4	1.05	360	352
atp6	852	8181 ± 2186	8153 ± 965	1	23 ± 10	26 ± 10	0.9	356	314
atp8	1014	5987 ± 2447	7367 ± 1902	0.81	54 ± 13	65 ± 4	0.83	111	113
atp9	225	61787 ± 6922	37984 ± 4739	1.63	22 ± 7	22 ± 8	0.98	2809	1727
bobt	708	5621 ± 1556	13642 ± 2452	0.41	41 ± 13	86 ± 11	0.48	137	159
bobt-specifica	451	3211 ± 1858	9814 ± 1934	0.33	45 ± 16	102 ± 17	0.44	71	96
ccmB	1242	2459 ± 382	1851 ± 154	1.33	387 ± 160	379 ± 216	1.02	6	5
ccmC	738	5147 ± 758	3861 ± 724	1.33	69 ± 13	99 ± 14	0.69	75	39
ccmFc Exon 1	773	2485 ± 224	1658 ± 372	1.5	22 ± 11	89 ± 44	0.25	113	19
ccmFc Exon 2	550	3082 ± 395	1538 ± 314	2	29 ± 11	117 ± 62	0.25	106	13
ccmFc_intron	958	843 ± 169	575 ± 95	1.47	32 ± 6	93 ± 33	0.34	26	6
ccmFn	3516	3014 ± 1870	1134 ± 113	2.66	70 ± 12	79 ± 12	0.89	43	14
cob	2406	14576 ± 1955	12202 ± 967	1.19	38 ± 5	33 ± 4	1.16	384	370
cox1	3168	12621 ± 1952	7827 ± 827	1.61	24 ± 2	20 ± 2	1.2	526	391
cox2	1596	25389 ± 4359	20489 ± 3248	1.24	93 ± 17	99 ± 3	0.94	273	207
cox3	1596	9829 ± 809	8188 ± 1104	1.2	32 ± 4	20 ± 8	1.59	307	409
dpo	2982	48 ± 14	60 ± 9	0.8	136 ± 52	66 ± 34	2.07	0	1
matR	1983	453 ± 103	708 ± 87	0.64	23 ± 3	20 ± 1	1.14	20	35
mttB	1518	3399 ± 1309	2241 ± 509	1.52	124 ± 41	151 ± 21	0.82	27	15
nad1 Exon 1	386	2633 ± 302	3247 ± 589	0.81	32 ± 18	17 ± 1	1.88	82	191
nad1 Exon 2 b	82	2639 ± 389	3052 ± 352	0.86	21 ± 9	23 ± 5	0.9	126	133
nad1 Exon 3	192	2312 ± 378	2162 ± 362	1.07	13 ± 2	20 ± 16	0.64	178	108
nad1 Exon 4 b	59	171 ± 59	307 ± 19	0.56	2 ± 2	6 ± 3	0.34	86	51
nad1 Exon 5	518	6579 ± 870	2785 ± 311	2.36	46 ± 6	77 ± 13	0.6	143	36
nad1 Intron 2.3	1498	973 ± 79	903 ± 155	1.08	21 ± 7	18 ± 8	1.16	46	50
nad1 Trans1.2ac	487	1852 ± 46	1889 ± 557	0.98	11 ± 9	4 ± 1	2.83	168	472
nad1 Trans1.2bd	241	3114 ± 810	1993 ± 301	1.56	41 ± 11	31 ± 7	1.35	76	64
nad1 Trans3.4ac	1274	2083 ± 131	1181 ± 284	1.76	28 ± 2	26 ± 10	1.05	74	45
nad1 Trans3.4bd	151	55 ± 25	142 ± 28	0.39	4 ± 5	9 ± 7	0.43	14	16
nad1 Trans4.5aae	69	198 ± 34	226 ± 36	0.88	17 ± 7	22 ± 3	0.78	12	10
nad1 Trans4.5abf	672	593 ± 176	1027 ± 175	0.58	21 ± 8	17 ± 4	1.26	28	60
nad1 Trans4.5bd	118	7407 ± 1161	2299 ± 492	3.22	137 ± 13	121 ± 36	1.14	54	19
nad2 Exon 1	153	6314 ± 654	4233 ± 801	1.49	18 ± 4	11 ± 4	1.58	351	385
nad2 Exon 2	392	4239 ± 361	2735 ± 447	1.55	61 ± 27	36 ± 12	1.68	69	76
nad2 Exon 3	161	6258 ± 606	4628 ± 534	1.35	18 ± 14	29 ± 11	0.63	348	160
nad2 Exon 4	573	5338 ± 824	4266 ± 589	1.25	31 ± 12	25 ± 5	1.25	172	171
nad2 Exon 5	188	5886 ± 681	4648 ± 471	1.27	120 ± 43	43 ± 7	2.78	49	108
nad2 Intron 1.2	1048	1115 ± 235	1109 ± 359	1.01	13 ± 2	13 ± 6	1.03	86	85
nad2 Intron 3.4	1729	4729 ± 547	3736 ± 1022	1.27	49 ± 7	57 ± 9	0.85	97	66
nad2 Intron 4.5	1288	1611 ± 246	1437 ± 187	1.12	49 ± 16	32 ± 4	1.53	33	45
nad2 Trans2.3ac	733	1626 ± 319	1490 ± 635	1.09	24 ± 6	21 ± 1	1.17	68	71
nad2 Trans2.3bd	133	2902 ± 477	2266 ± 443	1.28	43 ± 19	49 ± 26	0.89	67	46
nad3	714	2526 ± 111	3690 ± 675	0.68	53 ± 38	24 ± 5	2.25	48	154
nad4 Exon 1	461	2239 ± 410	1830 ± 176	1.22	30 ± 8	39 ± 4	0.76	75	47
nad4 Exon 2	938	5121 ± 658	4214 ± 746	1.22	15 ± 4	23 ± 3	0.66	341	183
nad4 Exon 3	89	5326 ± 501	4903 ± 1086	1.09	3 ± 3	4 ± 3	0.71	1775	1226
nad4 Intron 1.2	1496	2772 ± 265	2214 ± 590	1.25	13 ± 3	22 ± 2	0.6	213	101
nad4 Intron 2.3	2500	1965 ± 385	1995 ± 763	0.98	12 ± 5	15 ± 2	0.79	164	133
nad4L	606	4705 ± 735	7206 ± 232	0.65	34 ± 14	20 ± 2	1.75	138	360
nad5 Exon 1	230	2326 ± 528	2690 ± 513	0.86	21 ± 6	11 ± 3	1.91	111	245
nad5 Exon 2	2432	4262 ± 548	4401 ± 477	0.97	11 ± 1	11 ± 1	1.01	387	400
nad5 Exon 3 b	44	5203 ± 2286	5681 ± 730	0.92	23 ± 9	25 ± 11	0.9	226	227
nad5 Exon 4	790	11266 ± 1991	9768 ± 1417	1.15	38 ± 10	32 ± 4	1.19	296	305
nad5 Exon 5	300	8731 ± 1628	7172 ± 1134	1.22	42 ± 3	38 ± 4	1.11	208	189
nad5 Intron 1.2	868	1648 ± 259	1943 ± 693	0.85	8 ± 2	10 ± 3	0.81	206	194
nad5 Intron 4.5	1025	2199 ± 573	1961 ± 589	1.12	33 ± 12	30 ± 11	1.09	67	65
nad5 Trans2.3ac	784	1297 ± 240	1474 ± 584	0.88	25 ± 6	11 ± 4	2.19	52	134
nad5 Trans2.3bd	111	4525 ± 1968	5081 ± 1041	0.89	27 ± 10	30 ± 14	0.91	168	169
nad5 Trans3.4ac	664	3620 ± 1450	3915 ± 287	0.92	41 ± 15	54 ± 3	0.77	88	73
nad5 Trans3.4bd	98	4421 ± 1731	2589 ± 525	1.71	47 ± 13	35 ± 8	1.37	94	74
nad6	618	4193 ± 633	4776 ± 443	0.88	45 ± 16	57 ± 6	0.78	93	84
nad7 Exon 1	143	6239 ± 1148	4546 ± 97	1.37	20 ± 6	16 ± 1	1.31	312	284
nad7 Exon 2b	69	6138 ± 633	5533 ± 304	1.11	33 ± 9	30 ± 10	1.08	186	184
nad7 Exon 3	467	6392 ± 369	6212 ± 329	1.03	18 ± 3	19 ± 2	0.97	355	327
nad7 Exon 4	244	6341 ± 365	5590 ± 457	1.13	16 ± 6	16 ± 2	1	396	349
nad7 Exon 5	262	7624 ± 427	6707 ± 324	1.14	40 ± 22	29 ± 10	1.4	191	231
nad7 Intron 1.2	925	2543 ± 458	1520 ± 253	1.67	18 ± 6	14 ± 2	1.31	141	109
nad7 Intron 2.3	977	3246 ± 356	3078 ± 144	1.05	15 ± 6	18 ± 3	0.87	216	171
nad7 Intron 3.4	1103	1949 ± 256	1462 ± 107	1.33	10 ± 3	9 ± 2	1.13	195	162
nad7 Intron 4.5	1692	1539 ± 73	1170 ± 98	1.32	29 ± 11	17 ± 5	1.72	53	69
nad9	1158	3446 ± 646	5070 ± 664	0.68	82 ± 26	117 ± 29	0.7	42	43
rpl5	1122	365 ± 154	321 ± 16	1.14	244 ± 189	372 ± 192	0.66	1	1
rps13	702	1697 ± 268	1363 ± 162	1.25	13 ± 5	8 ± 2	1.57	131	170
SD - standard deviation.	F - female		H - hermaphrodite		*) Variables labeled with asterisk refer to antisense coverage
			TPM - transcripts per million
a) the portion of bobt, which is not similar to any other gene
b) Coverage of short RNA molecules may be underestimated, depending on UTR/intron lengths, given our limitations on sequencing short RNA fragments
c) 5’ portion of trans-spliced intron
d) 3’portion of trans-spliced intron
e) Region between nad1 exon 4 and matR
f) 3’ flank of matR

## Sheet: DataSet S2 Coverage ORFs
CHR	Position (orf)(aa)	TPMH ± SD	TPMF ± SD	H:F	*TPMH ± SD	*TPMF ± SD	*H:*F	Note
1	3545(orf)(831)	19 ± 2	39 ± 15	0.487179	54 ± 20	122 ± 35	0.442623	gag-pol homology
1	20246(orf)(372)	170 ± 14	318 ± 233	0.534591	131 ± 53	192 ± 73	0.682292
1	28028(orf)(107)	22 ± 7	49 ± 32	0.44898	97 ± 23	116 ± 62	0.836207
1	38542(orf)(265)	56 ± 51	194 ± 117	0.28866	37 ± 21	18 ± 6	2.05556
1	40316(orf)(106)	128 ± 25	122 ± 57	1.04918	34 ± 4	43 ± 14	0.790698
1	62527(orf)(304)	280 ± 82	160 ± 58	1.75	30 ± 22	39 ± 15	0.769231
1	68892(orf)(104)	97 ± 31	164 ± 34	0.591463	130 ± 66	59 ± 17	2.20339
1	71152(orf)(101)	552 ± 248	440 ± 250	1.25455	191 ± 121	77 ± 9	2.48052	identical to 1036089(orf)(101) and 257295(orf)(101)
1	103608(orf)(101)	1256 ± 534	980 ± 510	1.28163	463 ± 303	201 ± 41	2.30348	identical to 71152(orf)(101) and 257295(orf)(101)
1	104544(orf)(108)	19 ± 2	25 ± 13	0.76	251 ± 83	32 ± 22	7.84375
1	105171(orf)(102)	42 ± 9	146 ± 49	0.287671	186 ± 76	37 ± 4	5.02703
1	106068(orf)(111)	12 ± 6	20 ± 6	0.6	56 ± 10	41 ± 16	1.36585
1	118360(orf)(343)	5296 ± 1917	5106 ± 458	1.03721	29 ± 6	27 ± 1	1.07407	Chimeric ORF	cob partial
1	118360(orf)(343)-no hit	101 ± 29	718 ± 89	0.140669	19 ± 5	32 ± 4	0.59375	the portion of the chimeric ORF with no similarity to any feature
1	119388(orf)(230)	373 ± 72	662 ± 26	0.563444	34 ± 12	20 ± 3	1.7	Chimeric ORF	atp6 partial
1	155301(orf)(100)	4 ± 3	27 ± 21	0.148148	27 ± 19	25 ± 9	1.08
1	166335(orf)(110)	182 ± 36	205 ± 125	0.887805	48 ± 29	72 ± 19	0.666667
1	170358(orf)(111)	29 ± 10	63 ± 5	0.460317	69 ± 57	47 ± 19	1.46809
1	190810(orf)(148)	1374 ± 217	1214 ± 162	1.1318	20 ± 5	36 ± 5	0.555556	Between ccmFn and nad4 exon1
1	196334(orf)(300)	732 ± 131	880 ± 173	0.831818	57 ± 15	129 ± 39	0.44186	172 bp from 5' terminus of atp8; homologous to orf310 in sugar beet
1	216711(orf)(106)	55 ± 23	40 ± 6	1.375	482 ± 203	534 ± 50	0.902622
1	231562(orf)(292)	604 ± 990	28 ± 3	21.5714	8 ± 3	7 ± 2	1.14286	Chimeric ORF, transcribed in only 1 plant
1	235586(orf)(119)	107 ± 20	135 ± 20	0.792593	14 ± 4	19 ± 19	0.736842
1	247212(orf)(154)	12839 ± 4032	8824 ± 1123	1.45501	26 ± 6	24 ± 10	1.08333	Chimeric ORF, 56 bp from 3' terminus of cox1
1	250473(orf)(101)	131 ± 30	150 ± 38	0.873333	54 ± 6	74 ± 14	0.72973
1	257295(orf)(101)	273 ± 126	219 ± 111	1.24658	148 ± 101	84 ± 14	1.7619	identical to 71152(orf)(101) and 103608(orf)(101)
1	277271(orf)(109)	76 ± 7	40 ± 5	1.9	131 ± 45	62 ± 21	2.1129
1	278999(orf)(128)	83 ± 9	44 ± 15	1.88636	78 ± 20	97 ± 50	0.804124
1	294085(orf)(125)	148 ± 26	178 ± 22	0.831461	38582 ± 5167	49171 ± 1574	0.784649	540 bp from 3'terminus of atp1, opposite orientation
1	298972(orf)(119)	491 ± 442	1024 ± 261	0.479492	8 ± 3	3 ± 2	2.66667	402 bp from 5' terminus of cox3
1	302154(orf)(110)	201 ± 33	168 ± 6	1.19643	373 ± 93	397 ± 54	0.939547
1	308667(orf)(105)	80 ± 23	83 ± 46	0.963855	55 ± 18	36 ± 8	1.52778
1	314399(orf)(124)	6 ± 3	8 ± 2	0.75	46 ± 16	146 ± 67	0.315068
1	314685(orf)(197)	37 ± 6	63 ± 6	0.587302	51 ± 34	95 ± 39	0.536842
1	336031(orf)(123)	679 ± 211	861 ± 70	0.788618	96 ± 102	70 ± 20	1.37143	916 bp from 5' terminus of nad3
1	339756(orf)(117)	131 ± 66	103 ± 4	1.27184	250 ± 30	243 ± 69	1.02881
1	341748(orf)(129)	163 ± 124	88 ± 9	1.85227	18 ± 16	20 ± 8	0.9
3	1483(orf)(115)	20 ± 12	10 ± 3	2	75 ± 27	76 ± 26	0.986842
	SD - standard deviation.		H - hermaphrodite		*) Variables labeled with asterisk refer to antisense coverage
		TPM - transcripts per million
				ORFs located in introns or in the regions of plastid origin are not shown
								the portion of the chimeric ORF with no similarity to any feature

## Sheet: DataSet S3 Coverage Intergenic
CHR	Position (length)	TPMH ± SD	TPMF ± SD	H:F	*TPMH ± SD	*TPMF ± SD	*H:*F	nearest future a	distance (bp)	Similarity to S. vulgaris KOV mt genome
1	4850(700)	355 ± 246	1168 ± 811	0.3	38 ± 12	76 ± 37	0.5	1.3545(orf)(831)	475	KOV_1: 108768-109467
1	35550(350)	1188 ± 38	610 ± 126	1.95	22 ± 6	14 ± 4	1.57	nad6 CDS	2331	No
1	50600(400)	62 ± 27	93 ± 17	0.67	579 ± 296	1176 ± 376	0.49	no near feature		KOV_2: 8250-8920
1	54600(500)	787 ± 64	699 ± 54	1.13	27 ± 8	29 ± 10	0.93	dpo CDS	4750	No
1	72000(350)	147 ± 85	152 ± 19	0.97	853 ± 265	814 ± 136	1.05	1.71152(orf)303	546	No
1	84100(1500)	142 ± 14	126 ± 43	1.13	782 ± 271	772 ± 128	1.01	no near feature		KOV_1: 100590-101070
1	98350(350)	749 ± 303	846 ± 172	0.89	41 ± 16	41 ± 12	1	rrn26	4065	No
1	103350(900)	1148 ± 430	901 ± 407	1.27	512 ± 322	165 ± 15	3.1	1.103608(orf)(303)	258	No
1	142875(250)	209 ± 145	205 ± 114	1.02	808 ± 366	825 ± 529	0.98	no close feature		No
1	164625(450)	127 ± 28	202 ± 134	0.63	857 ± 471	942 ± 343	0.91	nad2 exon1	3913	No
1	173375(2500)	1508 ± 493	3440 ± 421	0.44	91 ± 16	53 ± 7	1.72	1.188421(orf)(333)	2715	No
1	219175(350)	287 ± 175	233 ± 94	1.23	784 ± 376	950 ± 534	0.83	cox2 CDS	3228	No
1	221625(550)	89 ± 20	96 ± 7	0.93	4559 ± 230	2345 ± 534	1.94	rrn5	4642	No b)
1	258075(300)	1530 ± 1027	594 ± 210	2.58	174 ± 78	195 ± 62	0.89	1.275358(orf)303	478	No
1	263875(600)	34 ± 9	29 ± 9	1.17	717 ± 342	929 ± 190	0.77	no near feature		KOV_1: 102157-102409; 257985-258237
1	274175(350)	1192 ± 32	604 ± 125	1.97	22 ± 6	16 ± 0	1.38	1.295334(orf)(327)	3096	No
1	283225(1000)	479 ± 66	440 ± 113	1.09	78 ± 46	67 ± 18	1.16	1.297445(orf)(384)	3843	No
1	287325(500)	132 ± 86	147 ± 39	0.9	719 ± 657	2675 ± 3811	0.27	atp1 CDS	4706	No
1	290775(1250)	18 ± 7	53 ± 13	0.34	2118 ± 182	4273 ± 1293	0.5	atp1 CDS	1256	No
1	295725(2100)	23 ± 10	32 ± 5	0.72	5771 ± 734	6214 ± 474	0.93	atp1 CDS	2180	No
1	330175(200)	141 ± 45	140 ± 70	1.01	349 ± 68	962 ± 370	0.36	no near feature		No
1	330475(800)	1717 ± 928	1047 ± 1050	1.64	59 ± 24	280 ± 130	0.21	no near feature		No
1	371387(450)	683 ± 191	720 ± 98	0.95	99 ± 26	102 ± 34	0.97	no near feature		KOV_2: 11600(500)
		SD - standard deviation.		F - female		H - hermaphrodite		*) variables labeled with asterices refer to the minus strand of the chromosome
				TPM - transcripts per million				Strandedness - the ratio of dominantly covered strand to less covered strand
a)	nearest feature - less than 5000 bp apart
b)	50 nt region of similarity		with mt rrn26	in the middle of the island
	the strand more highly transcribed is in bold

## Sheet: DataSet S4 Editing Sites
CHR	Position	Position CDS	H ± SD	F ± SD	Nearest Feature	Distance	Effect/notes
1	165		0.6 ± 0.218	0.71 ± 0.178	nad1 trans 3.4b	0	stabilizing
1	186	674	0.81 ± 0.081	0.83 ± 0.015	nad1 Exon 4	0	TCT (S) => TTT (F)
1	860		0.9 ± 0.029	0.88 ± 0.016	nad1 trans 4.5a	0	unknown
1	929	26	0.81 ± 0.053	0.8 ± 0.028	matR CDS	0	CCC (P) => CTC (L)
1	1096	193	0.85 ± 0.059	0.85 ± 0.01	matR CDS	0	CCA (P) => TCA (S)
1	1229	326	0.66 ± 0.087	0.67 ± 0.046	matR CDS	0	CCG (P) => CTG (L)
1	1316	413	0.75 ± 0.108	0.73 ± 0.052	matR CDS	0	TCG (S) => TTG (L)
1	2618	1715	0.71 ± 0.09	0.59 ± 0.016	matR CDS	0	CCT (P) => CTT (L)
1	2638	1735	0.76 ± 0.062	0.63 ± 0.036	matR CDS	0	CGC (R) => TGC (C)
1	2652	1749	0.84 ± 0.063	0.79 ± 0.022	matR CDS	0	Silent TAC (Y) => TAT (Y)
1	2744	1841	0.89 ± 0.04	0.84 ± 0.039	matR CDS	0	CCA (P) => CTA (L)
1	19360	212	0.98 ± 0.004	0.97 ± 0.013	atp9 CDS	0	TCA (S) => TTA (L)
1	19522	50	1 ± 0.002	0.99 ± 0	atp9 CDS	0	TCA (S) => TTA (L)
1	19901		0.37 ± 0.203	0.36 ± 0.02	atp9 CDS	330	UTR
1	19992		0.07 ± 0.07	0.07 ± 0.042	atp9 CDS	421	UTR
1	21658	38	0.83 ± 0.009	0.83 ± 0.02	nad7 Exon1	0	TCG (S) => TTG (L)
1	21697	77	0.88 ± 0.011	0.87 ± 0.009	nad7 Exon1	0	TCA (S) => TTA (L)
1	23726		0.82 ± 0.017	0.86 ± 0.023	nad7 Intron 2.3	0	stabilizing
1	23766	244	0.91 ± 0.018	0.93 ± 0.015	nad7 Exon 3	0	CAT (H) => TAT (Y)
1	23773	251	0.88 ± 0.008	0.9 ± 0.014	nad7 Exon 3	0	TCA (S) => TTA (L)
1	23838	316	0.92 ± 0.009	0.95 ± 0.007	nad7 Exon 3	0	CGT (R) => TGT (C)
1	23866	344	0.9 ± 0.014	0.92 ± 0.007	nad7 Exon 3	0	TCA (S) => TTA (L)
1	24055	533	0.94 ± 0.009	0.95 ± 0.003	nad7 Exon 3	0	TCC (S) => TTC (F)
1	24100	578	0.93 ± 0.015	0.92 ± 0.011	nad7 Exon 3	0	TCA (S) => TTA (L)
1	24201	679	0.73 ± 0.022	0.74 ± 0.031	nad7 Exon 3	0	CCA (P) => TCA (S)
1	25191		0.74 ± 0.108	0.73 ± 0.03	nad7 Intron 3.4	0	stabilizing
1	25394	769	0.89 ± 0.016	0.88 ± 0.008	nad7 Exon4	0	CGC (R) => TGC (C)
1	27243	926	0.88 ± 0.021	0.87 ± 0.023	nad7 Exon 5	0	TCA (S) => TTA (L)
1	27261	944	0.98 ± 0.008	0.97 ± 0.003	nad7 Exon 5	0	CCT (P) => CTT (L)
1	27280	963	0.26 ± 0.126	0.12 ± 0.064	nad7 Exon 5	0	silent TCC (S) => TCT (S)
1	27374	1057	0.96 ± 0.012	0.96 ± 0.004	nad7 Exon 5	0	CGT (R) => TGT (C)
1	27396	1079	0.96 ± 0.009	0.96 ± 0.019	nad7 Exon 5	0	TCT (S) => TTT (F)
1	27405	1088	0.94 ± 0.004	0.93 ± 0.022	nad7 Exon 5	0	TCA (S) => TTA (L)
1	27420	1103	0.93 ± 0.044	0.96 ± 0.007	nad7 Exon 5	0	TCT (S) => TTT (F)
1	27441	1124	0.94 ± 0.011	0.94 ± 0.026	nad7 Exon 5	0	CCA (P) => CTA (L)
1	27483	1166	0.99 ± 0.002	0.99 ± 0.003	nad7 Exon 5	0	TCT (S) => TTT (F)
1	30107		0.08 ± 0.025	0.22 ± 0.04	1.28028(orf)(107)	1759	intergenic
1	32521		0.5 ± 0.095	0.29 ± 0.026	nad6 CDS	81	UTR
1	32627	26	0.96 ± 0.007	0.97 ± 0.009	nad6 CDS	0	CCA (P) => CTA (L)
1	32689	88	0.98 ± 0.005	0.98 ± 0.004	nad6 CDS	0	CCC (P) => TTC (F)
1	32690	89	0.96 ± 0.007	0.96 ± 0.01	nad6 CDS	0	CCC (P) => TTC (F)
1	32691	90	0.5 ± 0.085	0.34 ± 0.082	nad6 CDS	0	complex CCC (P) => TTT (F) or CCT (P) or CTT (L) or TCT (S), silent if only this position edited or both preceding sites edited
1	32695	94	0.59 ± 0.083	0.58 ± 0.077	nad6 CDS	0	complex CCG (P) => TTG (L) or to TCG (S), silent (redundant) if next site edited
1	32696	95	0.94 ± 0.015	0.96 ± 0.007	nad6 CDS	0	CCG (P) => CTG (L)
1	32704	103	0.94 ± 0.01	0.93 ± 0.016	nad6 CDS	0	CGC (R) => TGC (C)
1	32747	146	0.95 ± 0.007	0.96 ± 0.01	nad6 CDS	0	TCC (S) => TTC (F)
1	32792	191	0.98 ± 0.008	0.99 ± 0.003	nad6 CDS	0	TCA (S) => TTA (L)
1	32933	332	0.04 ± 0.015	0.04 ± 0.02	nad6 CDS	0	CCA (P) => CTA (L)
1	33170	569	0.97 ± 0.008	0.97 ± 0.01	nad6 CDS	0	TCT (S) => TTT (F)
1	34817		0.28 ± 0.169	0.35 ± 0.099	1.35550(400)	733	intergenic
1	37726		0.55 ± 0.111	0.68 ± 0.121	1.38542(orf)(265)	816	intergenic
1	37976		0.11 ± 0.049	0.14 ± 0.061	1.38542(orf)(265)	566	intergenic
1	38279		0.12 ± 0.093	0.08 ± 0.021	1.38542(orf)(265)	263	intergenic
1	50786		0.73 ± 0.052	0.74 ± 0.038	1.50600(400)	0	island
1	55836		0.4 ± 0.077	0.39 ± 0.066	1.54600(500)	736	intergenic
1	58140		0.27 ± 0.085	0.3 ± 0.031	dpo CDS	1205	intergenic
1	59344		0.29 ± 0.237	0.17 ± 0.154	dpo CDS	1	UTR
1	63788		0.38 ± 0.118	0.31 ± 0.036	1.62257(orf)(304)	350	intergenic
1	67804		0.22 ± 0.089	0.29 ± 0.064	1.68892(orf)(104)	1088	intergenic
1	71390		0.37 ± 0.02	0.31 ± 0.171	1.71152(orf)(101)	0	ORF
1	71504		0.28 ± 0.089	0.26 ± 0.14	1.71152(orf)(101)	50	island
1	80255		0.12 ± 0.109	0.35 ± 0.238	1.84100(1500)	3845	intergenic
1	83046		0.37 ± 0.118	0.08 ± 0.044	1.84100(1500)	1054	intergenic
1	84475		0.05 ± 0.004	0.03 ± 0.007	1.84100(1500)	0	island
1	101133		0.61 ± 0.131	0.39 ± 0.102	1.103350(900)	2217	intergenic
1	102404		0.17 ± 0.065	0.07 ± 0.042	1.103350(900)	946	intergenic
1	103672		0.31 ± 0.02	0.31 ± 0.182	1.103608(orf)(101)	0	ORF
1	106701		0.14 ± 0.131	0.04 ± 0.038	1.106068(orf)(111)	301	intergenic
1	110341		0.51 ± 0.145	0.06 ± 0.001	rpl5 CDS	252	intergenic
1	110630	524	0.76 ± 0.215	0.46 ± 0.067	rpl5 CDS	0	TCG (S) => TTG (L)
1	110816	338	0.49 ± 0.249	0.31 ± 0.098	rpl5 CDS	0	TCG (S) => TTG (L)
1	110985	169	0.68 ± 0.162	0.67 ± 0.088	rpl5 CDS	0	CCG (P) => TCG (S)
1	111090	64	0.64 ± 0.111	0.39 ± 0.042	rpl5 CDS	0	CAC (H) => TAC (Y)
1	111107	47	0.58 ± 0.143	0.38 ± 0.081	rpl5 CDS	0	CCG (P) => CTG (L)
1	111119	35	0.59 ± 0.181	0.56 ± 0.063	rpl5 CDS	0	TCA (S) => TTA (L)
1	112486		0.16 ± 0.04	0.09 ± 0.035	rpl5 CDS	1332	intergenic
1	118401	42	0.2 ± 0.055	0.24 ± 0.029	cob partial	0	Silent CCC (P) => CCT (P)
1	118645	286	0.97 ± 0.006	0.96 ± 0.006	cob partial	0	CTC (L) => TTC (F)
1	118657	298	0.96 ± 0.008	0.94 ± 0.001	cob partial	0	CAC (H) => TAC (Y)
1	118684	325	0.98 ± 0.008	0.96 ± 0.005	cob partial	0	CAT (H) => TAT (Y)
1	118717	358	0.97 ± 0.008	0.96 ± 0.004	cob partial	0	CGG (R) => TGG (W)
1	118773	414	0.84 ± 0.035	0.79 ± 0.017	cob partial	0	Silent TAC(Y) =>TAT(Y)
1	119425	248	0.93 ± 0.025	0.96 ± 0.014	atp6 partial	0	TCA (S) => TTA (L)
1	119571	394	0.92 ± 0.028	0.97 ± 0.009	atp6 partial	0	CGT (R) => TGT (C)
1	119710	533	0.99 ± 0.02	0.95 ± 0.033	atp6 partial	0	TCA (S) => TTA (L)
1	119769	592	0.99 ± 0.012	0.97 ± 0.003	atp6 partial	0	CCT (P) => TCT (S)
1	119772	595	0.98 ± 0.006	0.94 ± 0.016	atp6 partial	0	CAT (H) => TAT (Y)
1	119836	659	0.96 ± 0.029	0.97 ± 0.014	atp6 partial	0	TCA (S) => TTA (L)
1	119897	720	0.1 ± 0.022	0.28 ± 0.087	atp6 partial	0	Silent TTC (F) => TTT (F)
1	119973	796	0.95 ± 0.02	0.96 ± 0.006	atp6 partial	0	CAT (H) => TAT (Y)
1	120027	850	0.96 ± 0.014	0.96 ± 0.014	atp6 partial	0	CAA (Q) => TAA (X)
1	134123	596	0.57 ± 0.024	0.55 ± 0.022	ccmB CDS	0	TCG (S) => TTG (L)
1	134143	576	0.32 ± 0.044	0.4 ± 0.062	ccmB CDS	0	Silent TTC (F) => TTT (F)
1	134147	572	0.44 ± 0.047	0.49 ± 0.017	ccmB CDS	0	TCG (S) => TTG (L)
1	134150	569	0.33 ± 0.024	0.39 ± 0.06	ccmB CDS	0	TCT (S) => TTT (F)
1	134165	554	0.7 ± 0.027	0.71 ± 0.063	ccmB CDS	0	TCG (S) => TTG (L)
1	134168	551	0.75 ± 0.007	0.77 ± 0.028	ccmB CDS	0	TCA (S) => TTA (L)
1	134205	514	0.8 ± 0.025	0.85 ± 0.015	ccmB CDS	0	CGT (R) => TGT (C)
1	134207	512	0.68 ± 0.04	0.82 ± 0.025	ccmB CDS	0	TCT (S) => TTT (F)
1	134212	507	0.1 ± 0.117	0.25 ± 0.035	ccmB CDS	0	ACG (T) => ATG (M)
1	134216	503	0.7 ± 0.052	0.85 ± 0.019	ccmB CDS	0	TCA (S) => TTA (L)
1	134225	494	0.76 ± 0.034	0.8 ± 0.026	ccmB CDS	0	TCA (S) => TTA (L)
1	134234	485	0.85 ± 0.015	0.87 ± 0.019	ccmB CDS	0	TCA (S) => TTA (L)
1	134252	467	0.85 ± 0.028	0.88 ± 0.007	ccmB CDS	0	TCG (S) => TTG (L)
1	134352	367	0.08 ± 0.044	0.34 ± 0.09	ccmB CDS	0	CGG (R) => TGG (W)
1	134415	304	0.82 ± 0.013	0.89 ± 0.017	ccmB CDS	0	CGT (R) => TGT (C)
1	134433	286	0.76 ± 0.012	0.81 ± 0.035	ccmB CDS	0	CGG (R) => TGG (W)
1	134536	183	0.25 ± 0.066	0.27 ± 0.034	ccmB CDS	0	complex silent CCC (P) => CCT (P) or TCT (S)
1	134538	181	0.74 ± 0.047	0.77 ± 0.05	ccmB CDS	0	possibly complex with next site silent regardless of editing at this position CCC (P) => TCC (S) or TCT (S)
1	134540	179	0.77 ± 0.049	0.78 ± 0.047	ccmB CDS	0	CCT (P) => CTT (L)
1	134547	172	0.81 ± 0.042	0.81 ± 0.036	ccmB CDS	0	CCT (P) => TCT (S)
1	134555	164	0.77 ± 0.05	0.8 ± 0.039	ccmB CDS	0	CCG (P) => CTG (L)
1	134559	160	0.79 ± 0.03	0.8 ± 0.046	ccmB CDS	0	CCT (P) => TCT (S)
1	134565	154	0.82 ± 0.024	0.81 ± 0.043	ccmB CDS	0	CGG (R) => TGG (W)
1	134570	149	0.82 ± 0.031	0.8 ± 0.044	ccmB CDS	0	CCG (P) => CTG (L)
1	134571	148	0.83 ± 0.031	0.81 ± 0.041	ccmB CDS	0	complex CCG (P) => TCG (S) or to TTG (L), silent/redundant if next edited
1	134591	128	0.84 ± 0.034	0.84 ± 0.028	ccmB CDS	0	TCA (S) => TTA (L)
1	134648	71	0.85 ± 0.018	0.87 ± 0.025	ccmB CDS	0	CCA (P) => CTA (L)
1	134649	70	0.29 ± 0.165	0.22 ± 0.044	ccmB CDS	0	complex CCA (P) => TCA (S) or to TTA (L), silent/redundant if next edited
1	134680	39	0.38 ± 0.265	0.37 ± 0.1	ccmB CDS	0	Silent ATC (I) => ATT (I)
1	142750		0.33 ± 0.03	0.26 ± 0.086	1.142875(250)	125	island
1	143022		0.76 ± 0.066	0.77 ± 0.108	1.142875(250)	0	island
1	143209		0.19 ± 0.166	0.1 ± 0.133	1.142875(250)	0	island
1	145421		0.21 ± 0.152	0.09 ± 0.076	1.142875(250)	2296	intergenic
1	151237		0.35 ± 0.065	0.34 ± 0.089	mttB CDS	546	intergenic
1	151351		0.46 ± 0.052	0.43 ± 0.107	mttB CDS	432	intergenic
1	151653		0.08 ± 0.086	0.11 ± 0.044	mttB CDS	130	UTR
1	151803	21	0.41 ± 0.051	0.39 ± 0.068	mttB CDS	0	SILENT TTC (F) => TTT (F)
1	151807	25	0.19 ± 0.077	0.15 ± 0.047	mttB CDS	0	SILENT CTG (L) => TTG (L)
1	151846	64	0.94 ± 0.006	0.9 ± 0.01	mttB CDS	0	CGG (R) => TGG (W)
1	151882	100	0.92 ± 0.026	0.9 ± 0.01	mttB CDS	0	CGT (R) => TGT (C)
1	151894	112	0.95 ± 0.016	0.92 ± 0.009	mttB CDS	0	CCG (P) => TCG (S)
1	151913	131	0.87 ± 0.018	0.81 ± 0.011	mttB CDS	0	CCA (P) => CTA (L)
1	152044	262	0.96 ± 0.004	0.93 ± 0.013	mttB CDS	0	CAT (H) => TAT (Y)
1	152106	324	0.19 ± 0.06	0.34 ± 0.064	mttB CDS	0	Silent ATC (I) => ATT (I)
1	152113	331	0.88 ± 0.052	0.83 ± 0.034	mttB CDS	0	CAT (H) => TAT (Y)
1	152139	357	0.65 ± 0.091	0.56 ± 0.067	mttB CDS	0	Silent TTC (F) => TTT (F)
1	152155	373	0.21 ± 0.013	0.31 ± 0.106	mttB CDS	0	CTT (L) => TTT (F)
1	152161	379	0.96 ± 0.024	0.94 ± 0.02	mttB CDS	0	CGG (R) => TGG (W)
1	152189	407	0.88 ± 0.015	0.9 ± 0.022	mttB CDS	0	CCA (P) => CTA (L)
1	152219	437	0.03 ± 0.003	0.02 ± 0.012	mttB CDS	0	TCG (S) => TTG (L)
1	152279	497	0.97 ± 0.015	0.9 ± 0.022	mttB CDS	0	TCG (S) => TTG (L)
1	152287	505	0.93 ± 0.016	0.86 ± 0.046	mttB CDS	0	CCA (P) => TCA (S)
1	152392	610	0.96 ± 0.006	0.93 ± 0.016	mttB CDS	0	CCG (P) => TCG (S)
1	152449	667	0.96 ± 0.013	0.94 ± 0.011	mttB CDS	0	CGT (R) => TGT (C)
1	152495	713	0.93 ± 0.029	0.93 ± 0.007	mttB CDS	0	TCG (S) => TTG (L)
1	152754		0.28 ± 0.048	0.23 ± 0.016	mttB CDS	213	UTR
1	152986		0.27 ± 0.116	0.08 ± 0.095	mttB CDS	444	UTR
1	153916		0.15 ± 0.073	0.08 ± 0.08	mttB CDS	1374	intergenic
1	159112		0.68 ± 0.148	0.53 ± 0.157	nad2 trans2.3a	0	stabilizing
1	159168	497	0.97 ± 0.012	0.95 ± 0.01	nad2 Exon 2	0	TCG (S) => TTG (L)
1	159237	428	0.98 ± 0.015	0.96 ± 0.002	nad2 Exon 2	0	CCT (P) => CTT (L)
1	159271	394	0.94 ± 0.027	0.9 ± 0.029	nad2 Exon 2	0	CAT (H) => TAT (Y)
1	159298	367	0.95 ± 0.024	0.92 ± 0.026	nad2 Exon 2	0	CGC (R) => TGC (C)
1	159304	361	0.98 ± 0.008	0.96 ± 0.013	nad2 Exon 2	0	CCT (P) => TCT (S)
1	159309	356	0.97 ± 0.015	0.95 ± 0.02	nad2 Exon 2	0	TCA (S) => TTA (L)
1	159572		0.73 ± 0.136	0.75 ± 0.054	nad2 Intron 1.2	0	stabilizing
1	159933		0.11 ± 0.013	0.04 ± 0.003	nad2 Intron 1.2	0	unknown
1	160687	26	0.86 ± 0.032	0.84 ± 0.016	nad2 Exon 1	0	TCC (S) => TTC (F)
1	163181		0.15 ± 0.083	0.21 ± 0.049	1.164625(450)	1444	intergenic
1	174199		0.64 ± 0.078	0.74 ± 0.04	1.173375(2500)	0	island
1	174481		0.46 ± 0.115	0.64 ± 0.108	1.173375(2500)	0	island
1	174754		0.17 ± 0.117	0.47 ± 0.057	1.173375(2500)	0	island
1	174805		0.22 ± 0.083	0.34 ± 0.023	1.173375(2500)	0	island
1	176432		0.54 ± 0.059	0.61 ± 0.162	1.173375(2500)	557	intergenic
1	184918	1438	0.95 ± 0.001	0.92 ± 0.015	nad4 Exon 3	0	CGC (R) => TGC (C)
1	184923	1433	0.94 ± 0.007	0.91 ± 0.012	nad4 Exon 3	0	CCG (P) => CTG (L)
1	184939	1417	0.93 ± 0.002	0.92 ± 0.013	nad4 Exon 3	0	CAC (H) => TAC (Y)
1	184951	1405	0.97 ± 0.005	0.97 ± 0.011	nad4 Exon 3	0	CGG (R) => TGG (W)
1	186933	-	0.81 ± 0.041	0.87 ± 0.022	nad4 Intron 2.3	0	unknown
1	187501	1355	0.95 ± 0.02	0.94 ± 0.011	nad4 Exon 2	0	CCA (P) => CTA (L)
1	187846	1010	0.93 ± 0.006	0.95 ± 0.005	nad4 Exon 2	0	CCG (P) => CTG (L)
1	189738	-	0.76 ± 0.064	0.61 ± 0.155	nad4 Intron 1.2	0	unknown
1	189915	437	0.9 ± 0.032	0.91 ± 0.025	nad4 Exon 1	0	TCC (S) => TTC (F)
1	189919	433	0.89 ± 0.04	0.89 ± 0.032	nad4 Exon 1	0	CTT (L) => TTT (F)
1	189976	376	0.86 ± 0.013	0.86 ± 0.02	nad4 Exon 1	0	CGT (R) => TGT (C)
1	189984	368	0.92 ± 0.021	0.94 ± 0.021	nad4 Exon 1	0	TCT (S) => TTT (F)
1	189990	362	0.9 ± 0.022	0.9 ± 0.023	nad4 Exon 1	0	ACA (T) => ATA (I)
1	190155	197	0.89 ± 0.021	0.9 ± 0.013	nad4 Exon 1	0	TCT (S) => TTT (F)
1	190186	166	0.77 ± 0.023	0.79 ± 0.02	nad4 Exon 1	0	CGG (R) => TGG (W)
1	190194	158	0.8 ± 0.044	0.82 ± 0.016	nad4 Exon 1	0	CCT (P) => CTT (L)
1	190245	107	0.82 ± 0.052	0.81 ± 0.056	nad4 Exon 1	0	TCG (S) => TTG (L)
1	190278	74	0.68 ± 0.044	0.69 ± 0.033	nad4 Exon 1	0	ACT (T) => ATT (I)
1	191151		0.22 ± 0.04	0.23 ± 0.047	1.190810(orf)(148)	0	UTR
1	191757	1531	0.98 ± 0.01	0.93 ± 0.016	ccmFn CDS	0	CCC (P) => TCC (S)
1	191871	1417	0.95 ± 0.022	0.89 ± 0.031	ccmFn CDS	0	CGT (R) => TGT (C)
1	191878	1410	0.12 ± 0.058	0.02 ± 0.006	ccmFn CDS	0	Silent GCC (A) => GCT (A)
1	191889	1399	0.97 ± 0.014	0.91 ± 0.022	ccmFn CDS	0	CGG (R) => TGG (W)
1	191922	1366	0.91 ± 0.043	0.84 ± 0.045	ccmFn CDS	0	CGG (R) => TGG (W)
1	191940	1348	0.91 ± 0.053	0.87 ± 0.05	ccmFn CDS	0	CGG (R) => TGG (W)
1	191955	1333	0.96 ± 0.024	0.91 ± 0.037	ccmFn CDS	0	CAT (H) => TAT (Y)
1	191972	1316	0.95 ± 0.032	0.92 ± 0.034	ccmFn CDS	0	CCA (P) => CTA (L)
1	192000	1288	0.94 ± 0.024	0.89 ± 0.018	ccmFn CDS	0	CGG (R) => TGG (W)
1	192479	809	0.91 ± 0.028	0.85 ± 0.036	ccmFn CDS	0	TCA (S) => TTA (L)
1	192494	794	0.93 ± 0.029	0.88 ± 0.047	ccmFn CDS	0	CCA (P) => CTA (L)
1	192506	782	0.88 ± 0.04	0.82 ± 0.053	ccmFn CDS	0	TCA (S) => TTA (L)
1	192528	760	0.86 ± 0.027	0.8 ± 0.058	ccmFn CDS	0	CGT (R) => TGT (C)
1	192566	722	0.92 ± 0.038	0.89 ± 0.035	ccmFn CDS	0	TCA (S) => TTA (L)
1	192575	713	0.91 ± 0.046	0.86 ± 0.021	ccmFn CDS	0	CCT(P) => CTT (L)
1	192723	565	0.18 ± 0.03	0.2 ± 0.039	ccmFn CDS	0	CTT (L) => TTT (F)
1	193025	263	0.93 ± 0.031	0.88 ± 0.02	ccmFn CDS	0	CCA (P) => CTA (L)
1	193032	256	0.92 ± 0.017	0.9 ± 0.012	ccmFn CDS	0	CGG (R) => TGG (W)
1	193189	99	0.11 ± 0.024	0.07 ± 0.039	ccmFn CDS	0	complex silent regardless of editing at next site CCC (P) => CCT (P) or CTT (L)
1	193190	98	0.91 ± 0.033	0.82 ± 0.026	ccmFn CDS	0	CCC (P) => CTC (L)
1	193235	53	0.52 ± 0.199	0.43 ± 0.1	ccmFn CDS	0	GCA (A) => GTA (V)
1	193250	38	0.85 ± 0.05	0.67 ± 0.053	ccmFn CDS	0	CCG (P) => CTG (L)
1	193259	29	0.35 ± 0.045	0.23 ± 0.049	ccmFn CDS	0	TCG (S) => TTG (L)
1	196218		0.3 ± 0.031	0.37 ± 0.114	1.196334(orf)(300)	0	ORF
1	197451	47	0.92 ± 0.04	0.95 ± 0.008	atp8 CDS	0	TCA (S) => TTA (L)
1	198223		0.24 ± 0.06	0.08 ± 0.041	ccmFc Exon 2	489	intergenic
1	198455		0.46 ± 0.195	0.19 ± 0.04	ccmFc Exon 2	257	intergenic
1	198795	1240	0.91 ± 0.016	0.88 ± 0.018	ccmFc Exon 2	0	CGG (R) => TGG (W)
1	198869	1166	0.96 ± 0.006	0.95 ± 0.011	ccmFc Exon 2	0	TCG (S) => TTG (L)
1	198967	1068	0.08 ± 0.022	0.05 ± 0.015	ccmFc Exon 2	0	Silent TTC (F) => TTT (F)
1	200581	412	0.87 ± 0.035	0.86 ± 0.029	ccmFc Exon 1	0	CGT (R) => TGT (C)
1	200596	397	0.96 ± 0.008	0.9 ± 0.027	ccmFc Exon 1	0	CGT (R) => TGT (C)
1	200678	315	0.11 ± 0.045	0.07 ± 0.017	ccmFc Exon 1	0	Silent TTC (F) => TTT (F)
1	200838	155	0.94 ± 0.01	0.92 ± 0.026	ccmFc Exon 1	0	TCA (S) => TTA (L)
1	200842	151	0.88 ± 0.046	0.85 ± 0.036	ccmFc Exon 1	0	CCT (P) => TCT (S)
1	200870	123	0.18 ± 0.042	0.15 ± 0.088	ccmFc Exon 1	0	complex possibly silent TCC (S) => TCT (S) or to TTT (F)
1	200871	122	0.84 ± 0.02	0.79 ± 0.058	ccmFc Exon 1	0	TCC (S) => TTC (F)
1	200890	103	0.88 ± 0.014	0.83 ± 0.036	ccmFc Exon 1	0	CCC (P) => TCC (S)
1	200943	50	0.84 ± 0.031	0.75 ± 0.039	ccmFc Exon 1	0	CCT (P) => CTT (L)
1	200955	38	0.87 ± 0.055	0.85 ± 0.041	ccmFc Exon 1	0	TCC (S) => TTC (F)
1	201062		0.16 ± 0.046	0.5 ± 0.094	ccmFc Exon 1	70	UTR
1	208811		0.35 ± 0.154	0.3 ± 0.048	cox2 CDS	6336	intergenic
1	211741		0.23 ± 0.126	0.17 ± 0.066	cox2 CDS	3409	intergenic
1	214387		0.13 ± 0.047	0.21 ± 0.086	cox2 CDS	763	UTR
1	215183	34	0.42 ± 0.113	0.5 ± 0.142	cox2 CDS	0	CGG (R) => TGG (W)
1	215325	176	0.97 ± 0.018	0.95 ± 0.016	cox2 CDS	0	TCA (S) => TTA (L)
1	215417	268	0.94 ± 0.018	0.92 ± 0.007	cox2 CDS	0	CGG (R) => TGG (W)
1	215906	757	0.73 ± 0.066	0.62 ± 0.172	cox2 CDS	0	CGG (R) => TGG (W)
1	215935	786	0.07 ± 0.026	0.25 ± 0.1	cox2 CDS	0	Silent ACC (T) => ACT (T)
1	216194		0.17 ± 0.051	0.17 ± 0.047	cox2 CDS	247	UTR
1	217444		0.09 ± 0.058	0.09 ± 0.059	1.216711(orf)(106)	416	intergenic
1	229398		0.06 ± 0.04	0.17 ± 0.041	rrn18	848	intergenic
1	230707		0.72 ± 0.093	0.45 ± 0.243	1.231562(orf)(291)		intergenic
1	231045		0.09 ± 0.068	0.03 ± 0.009	1.231562(orf)(291)		intergenic
1	231133		0.06 ± 0.048	0.18 ± 0.06	1.231562(orf)(291)	429	intergenic
1	231235		0.71 ± 0.094	0.64 ± 0.064	1.231562(orf)(291)	327	intergenic
1	231468		0.16 ± 0.12	0.16 ± 0.004	1.231562(orf)(291)	94	intergenic
1	231471		0.57 ± 0.237	0.66 ± 0.077	1.231562(orf)(291)	91	intergenic
1	237368		0.21 ± 0.188	0.2 ± 0.038	nad9 CDS	608	intergenic
1	237990	15	0.44 ± 0.068	0.48 ± 0.043	nad9 CDS	0	Silent TTC (F) => TTT (F)
1	238067	92	0.94 ± 0.019	0.95 ± 0.007	nad9 CDS	0	TCT (S) => TTT (F)
1	238088	113	0.94 ± 0.004	0.96 ± 0.023	nad9 CDS	0	CCA (P) => CTA (L)
1	238273	298	0.97 ± 0.004	0.97 ± 0.02	nad9 CDS	0	CCG (P) => TCG (S)
1	238303	328	0.99 ± 0.007	0.97 ± 0.011	nad9 CDS	0	CGG (R) => TGG (W)
1	238343	368	0.98 ± 0.004	0.97 ± 0.004	nad9 CDS	0	TCC (S) => TTC (F)
1	245484		0.52 ± 0.174	0.72 ± 0.156	cox1 CDS	89	UTR
1	247468		0.13 ± 0.016	0.1 ± 0.01	1.247212(orf)(154)	0	ORF
1	247549		0.08 ± 0.012	0.21 ± 0.019	1.247212(orf)(154)	0	ORF
1	247596		0.97 ± 0.009	0.98 ± 0.01	1.247212(orf)(154)	0	ORF
1	247638		0.75 ± 0.087	0.88 ± 0.013	1.247212(orf)(154)	0	ORF
1	252645	-	0.36 ± 0.055	0.26 ± 0.053	nad2 trans2.3b	0	stabilizing
1	252823	609	0.04 ± 0.021	0.06 ± 0.024	nad2 exon 3	0	Silent ACC (T) => ACT (T)
1	252891	677	0.92 ± 0.017	0.87 ± 0.028	nad2 exon 3	0	TCC (S) => TTC (F)
1	254112	-	0.07 ± 0.027	0.05 ± 0.014	nad2 intron 3.4	0	unknown
1	254731	788	0.76 ± 0.002	0.57 ± 0.156	nad2 Exon 4	0	TCT (S) => TTT (F)
1	254871	928	0.91 ± 0.02	0.89 ± 0.032	nad2 Exon 4	0	CAT (H) => TAT (Y)
1	254901	958	0.94 ± 0.038	0.93 ± 0.014	nad2 Exon 4	0	CGT (R) => TGT (C)
1	254905	962	0.87 ± 0.038	0.88 ± 0.043	nad2 Exon 4	0	ACT (T) => ATT (I)
1	254971	1028	0.9 ± 0.025	0.54 ± 0.474	nad2 Exon 4	0	TCA (S) => TTA (L)
1	255001	1058	0.86 ± 0.046	0.83 ± 0.024	nad2 Exon 4	0	TCA (S) => TTA (L)
1	255070	1127	0.92 ± 0.02	0.87 ± 0.019	nad2 Exon 4	0	TCG (S) => TTG (L)
1	255155	1212	0 ± 0.002	0 ± 0.002	nad2 Exon 4	0	Silent TTC (F) => TTT (F)
1	255189	1246	0.85 ± 0.02	0.78 ± 0.027	nad2 Exon 4	0	complex, silent if next site edited CCA (P) => TCA (S) or to TTA (L)
1	255190	1247	0.85 ± 0.025	0.76 ± 0.057	nad2 Exon 4	0	CCA (P) => CTA (L)
1	255349	-	0.49 ± 0.103	0.38 ± 0.061	nad2 Intron 4.5	0	unknown
1	256631	1400	0.58 ± 0.14	0.62 ± 0.063	nad2 Exon 5	0	TCA (S) => TTA (L)
1	256634	1403	0.65 ± 0.099	0.69 ± 0.041	nad2 Exon 5	0	TCC (S) => TTC (F)
1	256639	1408	0.56 ± 0.091	0.53 ± 0.069	nad2 Exon 5	0	complex, silent if next site edited CCA (P) => TCA (S) or to TTA (L)
1	256640	1409	0.54 ± 0.077	0.56 ± 0.054	nad2 Exon 5	0	CCA (P) => CTA (L)
1	257533		0.3 ± 0.048	0.31 ± 0.114	1.257295(orf)(101)	0	ORF
1	280000		0.43 ± 0.244	0.34 ± 0.036	1.278999(orf)(128)	618	intergenic
1	280186		0.25 ± 0.133	0.2 ± 0.094	1.278999(orf)(128)	804	intergenic
1	280342		0.29 ± 0.191	0.32 ± 0.026	1.278999(orf)(128)	960	intergenic
1	290792		0.12 ± 0.061	0.25 ± 0.102	1.290775(1250)	78	island
1	290870		0.2 ± 0.122	0.38 ± 0.137	1.290775(1250)	0	island
1	292585	555	0.14 ± 0.033	0.23 ± 0.037	atp1 CDS	0	Silent ATC (I) => ATT (I)
1	293208	1178	0.97 ± 0.002	0.98 ± 0.003	atp1 CDS	0	CCA (P) => CTA (L)
1	293322	1292	0.98 ± 0.003	0.98 ± 0.003	atp1 CDS	0	CCG (P) => CTG (L)
1	293445	1415	0.95 ± 0.01	0.96 ± 0.01	atp1 CDS	0	CCA (P) => CTA (L)
1	299612		0.41 ± 0.186	0.41 ± 0.018	cox3 CDS	118	UTR
1	299954	225	0.11 ± 0.016	0.19 ± 0.027	cox3 CDS	0	Silent ACC (T) => ACT (T)
1	300043	314	0.94 ± 0.017	0.93 ± 0.002	cox3 CDS	0	TCT (S) => TTT (F)
1	307306		0.08 ± 0.083	0.25 ± 0.047	1.308667(orf)(105)	1361	intergenic
1	310539	308	0.94 ± 0.013	0.89 ± 0.045	nad1 Exon1	0	CCG (P) => CTG (L)
1	310540	307	0.78 ± 0.047	0.48 ± 0.119	nad1 Exon1	0	complex, silent if next site edited CCG (P) => TCG (S) or to TTG (L)
1	310582	265	0.96 ± 0.02	0.95 ± 0.009	nad1 Exon1	0	CGG (R) => TGG (W)
1	310632	215	0.98 ± 0.011	0.98 ± 0.01	nad1 Exon1	0	TCC (S) => TTC (F)
1	310680	167	0.87 ± 0.051	0.82 ± 0.032	nad1 Exon1	0	TCA (S) => TTA (L)
1	310845	2	0.44 ± 0.015	0.49 ± 0.025	nad1 Exon1	0	ACG (T) => ATG (M)
1	311452		0.74 ± 0.051	0.76 ± 0.025	nad1 Exon1	606	UTR
1	330193		0.07 ± 0.013	0.28 ± 0.12	1.330175(200)	0	island
1	330951		0.26 ± 0.22	0 ± 0.003	1.330475(800)	0	island
1	331447		0.19 ± 0.108	0.2 ± 0.096	1.330475(800)	170	island
1	336406		0.44 ± 0.183	0.39 ± 0.113	1.336031(orf)(123)	6	intergenic
1	336481		0.2 ± 0.059	0.13 ± 0.04	nad3 UTR	834	intergenic
1	336826		0.17 ± 0.098	0.29 ± 0.056	nad3 UTR	489	intergenic
1	337187		0.23 ± 0.116	0.11 ± 0.031	nad3 CDS	128	UTR
1	337375	61	0.89 ± 0.014	0.83 ± 0.039	nad3 CDS	0	complex, silent if next site edited CCA (P) => TCA (S) or to TTA (L)
1	337376	62	0.91 ± 0.013	0.9 ± 0.025	nad3 CDS	0	CCA (P) => CTA (L)
1	337394	80	0.93 ± 0.013	0.9 ± 0.017	nad3 CDS	0	CCA (P) => CTA (L)
1	337522	208	0.91 ± 0.013	0.9 ± 0.01	nad3 CDS	0	CTT (L) => TTT (F)
1	337529	215	0.92 ± 0.01	0.9 ± 0.014	nad3 CDS	0	CCG (P) => CTG (L)
1	337561	247	0.92 ± 0.017	0.9 ± 0.015	nad3 CDS	0	CCT (P) => TCT (S)
1	337580	266	0.94 ± 0.015	0.92 ± 0.012	nad3 CDS	0	CCG (P) => CTG (L)
1	337663	349	0.93 ± 0.028	0.9 ± 0.023	nad3 CDS	0	CGG (R) => TGG (W)
1	337783		0.13 ± 0.042	0.22 ± 0.14	nad3 CDS	111	UTR
1	337907		0.13 ± 0.039	0.38 ± 0.224	nad3 CDS	236	UTR
1	338254		0.13 ± 0.068	0.04 ± 0.061	1.339756(orf)(117)	1502	intergenic
1	338565		0.25 ± 0.031	0.1 ± 0.01	1.339756(orf)(117)	1191	intergenic
1	339161		0.2 ± 0.089	0.06 ± 0.052	1.339756(orf)(117)	595	intergenic
1	342323		0.09 ± 0.027	0.07 ± 0.022	ccmC CDS	195	UTR
1	342361		0.24 ± 0.015	0.21 ± 0.052	ccmC CDS	157	UTR
1	342587	70	0.87 ± 0.029	0.9 ± 0.042	ccmC CDS	0	CAT (H) => TAT (Y)
1	342668	151	0.94 ± 0.006	0.96 ± 0.004	ccmC CDS	0	CGG (R) => TGG (W)
1	342706	189	0.13 ± 0.054	0.05 ± 0.003	ccmC CDS	0	Silent AAC (N) => AAT (N)
1	342765	248	0.95 ± 0.019	0.97 ± 0.006	ccmC CDS	0	ACA (T) => ATA (I)
1	342783	266	0.94 ± 0.011	0.95 ± 0.012	ccmC CDS	0	TCT (S) => TTT (F)
1	342815	298	0.94 ± 0.008	0.94 ± 0.007	ccmC CDS	0	CGG (R) => TGG (W)
1	342879	362	0.96 ± 0.009	0.97 ± 0.004	ccmC CDS	0	TCA (S) => TTA (L)
1	342930	413	0.95 ± 0.005	0.95 ± 0.007	ccmC CDS	0	CCG (P) => CTG (L)
1	342935	418	0.95 ± 0.004	0.94 ± 0.006	ccmC CDS	0	CCT (P) => TCT (S)
1	342942	425	0.96 ± 0.004	0.96 ± 0.004	ccmC CDS	0	TCA (S) => TTA (L)
1	342947	430	0.92 ± 0.013	0.92 ± 0.01	ccmC CDS	0	CGT (R) => TGT (C)
1	342951	434	0.93 ± 0.012	0.92 ± 0.012	ccmC CDS	0	GCT (A) => GTT (V)
1	342957	440	0.92 ± 0.006	0.95 ± 0.002	ccmC CDS	0	CCG (P) => CTG (L)
1	342961	444	0.02 ± 0.006	0.01 ± 0.002	ccmC CDS	0	Silent ATC(I) => ATT (I)
1	342983	466	0.91 ± 0.024	0.83 ± 0.081	ccmC CDS	0	CCA (P) => TCA (S)
1	343005	488	0.96 ± 0.004	0.96 ± 0.008	ccmC CDS	0	TCG (S) => TTG (L)
1	343052	535	0.9 ± 0.018	0.88 ± 0.026	ccmC CDS	0	CCT (P) => TCT (S)
1	343060	543	0.12 ± 0.046	0.09 ± 0.024	ccmC CDS	0	Silent CTC(L) => CTT (L)
1	343098	581	0.97 ± 0.005	0.96 ± 0.005	ccmC CDS	0	TCA (S) => TTA (L)
1	343101	584	0.12 ± 0.105	0.16 ± 0.043	ccmC CDS	0	ACC (T) => ATC (I)
1	343102	585	0.28 ± 0.064	0.33 ± 0.027	ccmC CDS	0	Silent ACC (T) => ACT (T)
1	343103	586	0.9 ± 0.01	0.91 ± 0.021	ccmC CDS	0	CGT (R) => TGT (C)
1	343134	617	0.93 ± 0.011	0.91 ± 0.01	ccmC CDS	0	CCT (P) => CTT (L)
1	343140	623	0.94 ± 0.019	0.96 ± 0.006	ccmC CDS	0	CCA (P) => CTA (L)
1	343157	640	0.7 ± 0.065	0.64 ± 0.028	ccmC CDS	0	CCT (P) => TCT (S)
1	347250		0.36 ± 0.133	0.31 ± 0.022	ccmC CDS	3995	intergenic
1	347500		0.26 ± 0.063	0.17 ± 0.057	ccmC CDS	7545	intergenic
1	350800		0.11 ± 0.069	0.16 ± 0.076	nad1 Exon 5	1683	intergenic
1	351263		0.32 ± 0.102	0.32 ± 0.157	nad1 Exon 5	1220	intergenic
1	352503	740	0.95 ± 0.016	0.9 ± 0.01	nad1 Exon 5	0	TCT (S) => TTT (F)
1	352506	743	0.95 ± 0.016	0.9 ± 0.016	nad1 Exon 5	0	CCA (P) => CTA (L)
1	352518	755	0.9 ± 0.035	0.86 ± 0.002	nad1 Exon 5	0	CCG (P) => CTG (L)
1	352542	779	0.9 ± 0.029	0.88 ± 0.008	nad1 Exon 5	0	TCC (S) => TTC (F)
1	352661	898	0.97 ± 0.009	0.97 ± 0.002	nad1 Exon 5	0	CGG (R) => TGG (W)
1	352691	928	0.94 ± 0.011	0.95 ± 0.001	nad1 Exon 5	0	CGG (R) => TGG (W)
1	356726		0.21 ± 0.19	0.32 ± 0.098	nad1 Exon 5	3985	intergenic
1	356736		0.2 ± 0.193	0.24 ± 0.17	nad1 Exon 5	3995	intergenic
1	358925		0.21 ± 0.105	0.43 ± 0.135	nad1 Exon 5	6184	intergenic
1	361881		0.16 ± 0.072	0.11 ± 0.034	nad4L CDS	7	UTR
1	361888	2	0.95 ± 0.046	0.97 ± 0.005	nad4L CDS	0	ACG (T) => ATG (M)
1	361933	47	0.96 ± 0.019	0.95 ± 0.02	nad4L CDS	0	TCA (S) => TTA (L)
1	361941	55	0.91 ± 0.015	0.91 ± 0.032	nad4L CDS	0	CGG (R) => TGG (W)
1	361981	95	0.97 ± 0.007	0.98 ± 0.006	nad4L CDS	0	TCA (S) => TTA (L)
1	361996	110	0.98 ± 0.006	0.98 ± 0.007	nad4L CDS	0	TCA (S) => TTA (L)
1	362017	131	0.98 ± 0.004	0.98 ± 0.005	nad4L CDS	0	TCG (S) => TTG (L)
1	362044	158	0.96 ± 0.01	0.96 ± 0.01	nad4L CDS	0	TCG (S) => TTG (L)
1	362082	196	0.1 ± 0.072	0.05 ± 0.008	nad4L CDS	0	complex, silent if next site edited CCA (P) => TCA (S) or to TTA (L)
1	362083	197	0.94 ± 0.005	0.95 ± 0.007	nad4L CDS	0	CCA (P) => CTA (L)
1	362167	281	0.97 ± 0.003	0.97 ± 0.007	nad4L CDS	0	TCT (S) => TTT (F)
1	362229		0.05 ± 0.013	0.19 ± 0.051	nad4L-atp4 spacer	39	UTR
1	362381	14	0.94 ± 0.03	0.93 ± 0.025	atp4 CDS	0	TCC (S) => TTC (F)
1	362417	50	0.52 ± 0.18	0.56 ± 0.016	atp4 CDS	0	GCT (A) => GTT (V)
1	362438	71	0.97 ± 0.005	0.63 ± 0.547	atp4 CDS	0	TCA (S) => TTA (L)
1	362456	89	0.91 ± 0.027	0.9 ± 0.043	atp4 CDS	0	TCA (S) => TTA (L)
1	362485	118	0.98 ± 0.007	0.98 ± 0.002	atp4 CDS	0	CGT (R) => TGT (C)
1	362505	138	0.18 ± 0.065	0.17 ± 0.035	atp4 CDS	0	Silent ATC (I) => ATT (I)
1	362582	215	0.98 ± 0.01	0.97 ± 0.003	atp4 CDS	0	TCG (S) => TTG (L)
1	362594	227	0.96 ± 0.024	0.97 ± 0.007	atp4 CDS	0	CCC (P) => TTC (F)
1	362615	248	0.97 ± 0.008	0.98 ± 0.004	atp4 CDS	0	CCT (P) => CTT (L)
1	362617	250	0.49 ± 0.132	0.52 ± 0.078	atp4 CDS	0	Silent CCG (P) => YTG (L)
1	362618	251	0.97 ± 0.009	0.98 ± 0.005	atp4 CDS	0	CCG (P) => CTG (L)
1	362762	395	0.99 ± 0.004	0.99 ± 0.002	atp4 CDS	0	TCA (S) => TTA (L)
1	362774	407	0.97 ± 0.008	0.97 ± 0.008	atp4 CDS	0	CCA (P) => CTA (L)
1	371692		0.5 ± 0.069	0.58 ± 0.08	1.371387(450)	0	island
2	1237		0.03 ± 0.017	0.16 ± 0.026	bobt CDS	836	intergenic
2	2320	248	0.51 ± 0.128	0.85 ± 0.063	bobt CDS	0	TCA (S) => TTA (L)
2	2856		0.97 ± 0.017	0.96 ± 0.008	cob CDS	52	UTR
2	2949	42	0.22 ± 0.08	0.23 ± 0.028	cob CDS	0	Silent CCC (P) => CCT (P)
2	3193	286	0.97 ± 0.004	0.97 ± 0.004	cob CDS	0	CTC (L) => TTC (F)
2	3205	298	0.93 ± 0.022	0.92 ± 0.015	cob CDS	0	CAC (H) => TAC (Y)
2	3232	325	0.98 ± 0.01	0.96 ± 0.017	cob CDS	0	CAT (H) => TAT (Y)
2	3265	358	0.97 ± 0.011	0.96 ± 0.006	cob CDS	0	CGG (R) => TGG (W)
2	3321	414	0.78 ± 0.002	0.74 ± 0.002	cob CDS	0	Silent TAC(Y) =>TAT(Y)
2	3475	568	0.97 ± 0.007	0.97 ± 0.004	cob CDS	0	CAT (H) => TAT (Y)
2	3715	808	0.98 ± 0.005	0.98 ± 0.004	cob CDS	0	CCC (P) => TCC (S)
2	3815	908	0.99 ± 0.007	0.98 ± 0.005	cob CDS	0	CCC (P) => CTC (L)
2	4067	1160	0.86 ± 0.006	0.88 ± 0.012	cob CDS	0	ACG (T) => ATG (M)
2	4784		0.02 ± 0.039	0.08 ± 0.016	cob CDS	673	intergenic
2	7371	1550	0.95 ± 0.009	0.94 ± 0.01	nad 5 Exon 4	0	ACC (T) => ATC (I)
2	7431	1610	0.93 ± 0.022	0.95 ± 0.018	nad 5 Exon 4	0	TCA (S) => TTA (L)
2	8741	1895	0.99 ± 0.003	0.99 ± 0.001	nad5 Exon 5	0	TCA (S) => TTA (L)
2	8804	1958	0.94 ± 0.007	0.93 ± 0.014	nad5 Exon 5	0	TCG (S) => TTG (L)
2	11680		0.76 ± 0.037	0.77 ± 0.023	nad5 trans 2.3a	0	unknown
2	12086	1310	0.95 ± 0.008	0.94 ± 0.009	nad5 Exon 2	0	TCA (S) => TTA (L)
2	12561	835	0.98 ± 0.01	0.97 ± 0.003	nad5 Exon 2	0	CCA (P) => TCA (S)
2	12671	725	0.98 ± 0.006	0.97 ± 0.002	nad5 Exon 2	0	TCA (S) => TTA (L)
2	12683	713	0.95 ± 0.009	0.95 ± 0.005	nad5 Exon 2	0	TCG (S) => TTG (L)
2	12767	629	0.96 ± 0.011	0.95 ± 0.009	nad5 Exon 2	0	TCT (S) => TTT (F)
2	12788	608	0.91 ± 0.007	0.95 ± 0.005	nad5 Exon 2	0	GCC (A) => GTC (V)
2	12843	553	0.95 ± 0.009	0.94 ± 0.006	nad5 Exon 2	0	CGT (R) => TGT (C)
2	12848	548	0.93 ± 0.004	0.94 ± 0.012	nad5 Exon 2	0	TCG (S) => TTG (L)
2	12998	398	0.96 ± 0.01	0.94 ± 0.012	nad5 Exon 2	0	TCT (S) => TTT (F)
2	13022	374	0.92 ± 0.028	0.93 ± 0.003	nad5 Exon 2	0	CCA (P) => CTA (L)
2	13038	358	0.95 ± 0.021	0.93 ± 0.007	nad5 Exon 2	0	CTT (L) => TTT (F)
2	13154	242	0.96 ± 0.006	0.96 ± 0.009	nad5 Exon 2	0	CCG (P) => CTG (L)
2	13175		0.6 ± 0.102	0.65 ± 0.085	nad5 Intron 1.2	0	stabilizing
2	14109	155	0.81 ± 0.031	0.91 ± 0.021	nad5 exon 1	0	CCG (P) => CTG (L)
2	14521	850	0.98 ± 0.002	0.96 ± 0.004	atp6 CDS	0	CAA (Q) => TAA (X)
2	14532	839	0.96 ± 0.013	0.96 ± 0.006	atp6 CDS	0	ACA (T) => ATA (I)
2	14575	796	0.98 ± 0.005	0.98 ± 0.004	atp6 CDS	0	CAT (H) => TAT (Y)
2	14651	720	0.15 ± 0.011	0.36 ± 0.063	atp6 CDS	0	Silent TTC (F) => TTT (F)
2	14712	659	0.99 ± 0.005	0.98 ± 0.001	atp6 CDS	0	TCA (S) => TTA (L)
2	14776	595	0.98 ± 0.009	0.98 ± 0.006	atp6 CDS	0	CAT (H) => TAT (Y)
2	14779	592	0.98 ± 0.007	0.98 ± 0	atp6 CDS	0	CCT (P) => TCT (S)
2	14838	533	0.98 ± 0.006	0.97 ± 0.01	atp6 CDS	0	TCA (S) => TTA (L)
2	14977	394	0.99 ± 0.007	0.99 ± 0.004	atp6 CDS	0	CGT (R) => TGT (C)
2	15123	248	0.99 ± 0.005	0.99 ± 0.002	atp6 CDS	0	TCA (S) => TTA (L)
2	15160	211	0.9 ± 0.024	0.92 ± 0.006	atp6 CDS	0	Silent CTG (L) => TTG (L)
2	15202	169	0.98 ± 0.008	0.98 ± 0.002	atp6 CDS	0	CCA (P) => TCA (S)
3	2900	-	0.54 ± 0.239	0.45 ± 0.091	nad1 trans 3.4a	0	unknown
3	3481	537	0.06 ± 0.009	0.08 ± 0.008	nad1 Exon 3	0	complex silent regardless of editing at next site TCC (S) => TCT (S) or TTT (F)
3	3482	536	0.73 ± 0.101	0.69 ± 0.032	nad1 Exon 3	0	TCC (S) => TTC (F)
3	3518	500	0.8 ± 0.024	0.81 ± 0.009	nad1 Exon 3	0	TCG (S) => TTG (L)
3	3525	493	0.84 ± 0.027	0.88 ± 0.008	nad1 Exon 3	0	CGT (R) => TGT (C)
3	3528	490	0.91 ± 0.018	0.91 ± 0.004	nad1 Exon 3	0	CCT (P) => TCT (S)
3	3739	-	0.05 ± 0.023	0.05 ± 0.007	nad1 Intron 2.3	0	unknown
3	5080	436	0.77 ± 0.036	0.79 ± 0.032	nad1 Exon2	0	CCT (P) => TCT (S)
3	5420	-	0.32 ± 0.037	0.19 ± 0.043	nad1 trans 1.2b	50	intergenic
3	5479		0.16 ± 0.021	0.19 ± 0.016	rps13	19	intergenic
3	6325		0.08 ± 0.048	0.13 ± 0.073	rps13	477	intergenic
5	782		0.36 ± 0.059	0.45 ± 0.138	no feature in KRA_5		intergenic
5	783		0.34 ± 0.054	0.45 ± 0.101	no feature in KRA_5		intergenic
		SD - standard deviation.			F - female	H - hermaphrodite
	Distance - Distance in bp from the nearest feature.					Distance = 0 - within the feature
	CDS - protein coding sequence				trans 1.2a - 5' portion of a trans-spliced intron
					trans 1.2b - 3' portion of a trans-spliced intron

## Sheet: DataSet S5 Editing Comparison
KOV							KRA
CHR	Position	Position CDS	H ± SD	F ± SD	NearestFeature	Distance	CHR	Position	Position CDS	H ± SD	F ± SD	NearestFeature	Distance
1	102762	-	0.84 ± 0.05	0.91 ± 0.069	nad1 trans 3.4b	0	1	165		0.6 ± 0.218	0.71 ± 0.178	nad1 trans 3.4b	0
1	102783	674	0.95 ± 0.023	0.95 ± 0.008	nad1 Exon 4	0	1	186	674	0.81 ± 0.081	0.83 ± 0.015	nad1 Exon 4	0
1	103457	-	0.96 ± 0.008	0.98 ± 0.01	nad1 trans 4.5a	0	1	860		0.9 ± 0.029	0.88 ± 0.016	nad1 trans 4.5a	0
1	103526	26	0.9 ± 0.011	0.9 ± 0.069	matR CDS	0	1	929	26	0.81 ± 0.053	0.8 ± 0.028	matR CDS	0
1	103693	193	0.93 ± 0.019	0.95 ± 0.023	matR CDS	0	1	1096	193	0.85 ± 0.059	0.85 ± 0.01	matR CDS	0
1	103826	326	0.78 ± 0.029	0.88 ± 0.067	matR CDS	0	1	1229	326	0.66 ± 0.087	0.67 ± 0.046	matR CDS	0
1	103913	413	0.72 ± 0.086	0.85 ± 0.1	matR CDS	0	1	1316	413	0.75 ± 0.108	0.73 ± 0.052	matR CDS	0
1	105215	1715	0.6 ± 0.113	0.85 ± 0.085	matR CDS	0	1	2618	1715	0.71 ± 0.09	0.59 ± 0.016	matR CDS	0
1	105235	1735	0.82 ± 0.035	0.9 ± 0.054	matR CDS	0	1	2638	1735	0.76 ± 0.062	0.63 ± 0.036	matR CDS	0
1	105249	1749	0.84 ± 0.048	0.92 ± 0.05	matR CDS	0	1	2652	1749	0.84 ± 0.063	0.79 ± 0.022	matR CDS	0
1	105341	1841	0.94 ± 0.027	0.96 ± 0.028	matR CDS	0	1	2744	1841	0.89 ± 0.04	0.84 ± 0.039	matR CDS	0
3	26253	212	0.98 ± 0.008	0.98 ± 0.014	atp9 CDS	0	1	19360	212	0.98 ± 0.004	0.97 ± 0.013	atp9 CDS	0
3	26091	50	0.98 ± 0.002	0.99 ± 0.008	atp9 CDS	0	1	19522	50	1 ± 0.002	0.99 ± 0	atp9 CDS	0
1	18647	38	0.94 ± 0.004	0.95 ± 0.021	nad7 Exon1	0	1	21658	38	0.83 ± 0.009	0.83 ± 0.02	nad7 Exon1	0
1	18608	77	0.97 ± 0.01	0.98 ± 0.014	nad7 Exon1	0	1	21697	77	0.88 ± 0.011	0.87 ± 0.009	nad7 Exon1	0
1	16591	-	0.82 ± 0.04	0.92 ± 0.051	nad7 Intron 2.3	0	1	23726		0.82 ± 0.017	0.86 ± 0.023	nad7 Intron 2.3	0
1	16551	244	0.96 ± 0.011	0.97 ± 0.021	nad7 Exon 3	0	1	23766	244	0.91 ± 0.018	0.93 ± 0.015	nad7 Exon 3	0
1	16544	251	0.9 ± 0.019	0.93 ± 0.05	nad7 Exon 3	0	1	23773	251	0.88 ± 0.008	0.9 ± 0.014	nad7 Exon 3	0
1	16479	316	0.94 ± 0.013	0.96 ± 0.031	nad7 Exon 3	0	1	23838	316	0.92 ± 0.009	0.95 ± 0.007	nad7 Exon 3	0
1	16451	344	0.91 ± 0.021	0.95 ± 0.037	nad7 Exon 3	0	1	23866	344	0.9 ± 0.014	0.92 ± 0.007	nad7 Exon 3	0
1	16262	533	0.95 ± 0.013	0.96 ± 0.018	nad7 Exon 3	0	1	24055	533	0.94 ± 0.009	0.95 ± 0.003	nad7 Exon 3	0
1	16217	578	0.94 ± 0.013	0.96 ± 0.023	nad7 Exon 3	0	1	24100	578	0.93 ± 0.015	0.92 ± 0.011	nad7 Exon 3	0
1	16116	679	0.9 ± 0.027	0.9 ± 0.047	nad7 Exon 3	0	1	24201	679	0.73 ± 0.022	0.74 ± 0.031	nad7 Exon 3	0
1	15126	-	0.77 ± 0.072	0.89 ± 0.039	nad7 Intron 3.4	0	1	25191		0.74 ± 0.108	0.73 ± 0.03	nad7 Intron 3.4	0
1	14922	769	0.94 ± 0.018	0.96 ± 0.032	nad7 Exon4	0	1	25394	769	0.89 ± 0.016	0.88 ± 0.008	nad7 Exon4	0
1	13074	926	0.09 ± 0.01	0.1 ± 0.009	nad7 Exon 5	0	1	27243	926	0.88 ± 0.021	0.87 ± 0.023	nad7 Exon 5	0
1	13056	944	0.94 ± 0.007	0.96 ± 0.033	nad7 Exon 5	0	1	27261	944	0.98 ± 0.008	0.97 ± 0.003	nad7 Exon 5	0
1	13037	963	0.08 ± 0.015	0.09 ± 0.034	nad7 Exon 5	0	1	27280	963	0.26 ± 0.126	0.12 ± 0.064	nad7 Exon 5	0
1	12943	1057	0.9 ± 0.009	0.92 ± 0.022	nad7 Exon 5	0	1	27374	1057	0.96 ± 0.012	0.96 ± 0.004	nad7 Exon 5	0
1	12921	1079	0.94 ± 0.02	0.96 ± 0.025	nad7 Exon 5	0	1	27396	1079	0.96 ± 0.009	0.96 ± 0.019	nad7 Exon 5	0
1	12912	1088	0.93 ± 0.013	0.94 ± 0.039	nad7 Exon 5	0	1	27405	1088	0.94 ± 0.004	0.93 ± 0.022	nad7 Exon 5	0
1	12897	1103	0.98 ± 0.003	0.97 ± 0.017	nad7 Exon 5	0	1	27420	1103	0.93 ± 0.044	0.96 ± 0.007	nad7 Exon 5	0
1	12876	1124	0.97 ± 0.008	0.97 ± 0.012	nad7 Exon 5	0	1	27441	1124	0.94 ± 0.011	0.94 ± 0.026	nad7 Exon 5	0
1	12834	1166	0.92 ± 0.027	0.97 ± 0.043	nad7 Exon 5	0	1	27483	1166	0.99 ± 0.002	0.99 ± 0.003	nad7 Exon 5	0
1	230670	-	0.78 ± 0.053	0.85 ± 0.066	1.230500(200)	0	1	32521		0.5 ± 0.095	0.29 ± 0.026	nad6 CDS	81
1	230776	26	0.87 ± 0.019	0.91 ± 0.05	nad6 CDS	0	1	32627	26	0.96 ± 0.007	0.97 ± 0.009	nad6 CDS	0
1	230838	88	0.52 ± 0.057	0.57 ± 0.129	nad6 CDS	0	1	32689	88	0.98 ± 0.005	0.98 ± 0.004	nad6 CDS	0
1	230839	89	0.78 ± 0.062	0.81 ± 0.096	nad6 CDS	0	1	32690	89	0.96 ± 0.007	0.96 ± 0.01	nad6 CDS	0
1	230840	90	0.83 ± 0.049	0.85 ± 0.074	nad6 CDS	0	1	32691	90	0.5 ± 0.085	0.34 ± 0.082	nad6 CDS	0
1	230844	94	0.5 ± 0.045	0.57 ± 0.114	nad6 CDS	0	1	32695	94	0.59 ± 0.083	0.58 ± 0.077	nad6 CDS	0
1	230845	95	0.91 ± 0.016	0.92 ± 0.042	nad6 CDS	0	1	32696	95	0.94 ± 0.015	0.96 ± 0.007	nad6 CDS	0
1	230853	103	0.79 ± 0.057	0.86 ± 0.09	nad6 CDS	0	1	32704	103	0.94 ± 0.01	0.93 ± 0.016	nad6 CDS	0
1	230896	146	0.73 ± 0.082	0.83 ± 0.154	nad6 CDS	0	1	32747	146	0.95 ± 0.007	0.96 ± 0.01	nad6 CDS	0
1	230941	191	0.6 ± 0.138	0.78 ± 0.197	nad6 CDS	0	1	32792	191	0.98 ± 0.008	0.99 ± 0.003	nad6 CDS	0
1	231082	332	0.29 ± 0.145	0.48 ± 0.306	nad6 CDS	0	1	32933	332	0.04 ± 0.015	0.04 ± 0.02	nad6 CDS	0
1	231319	569	0.71 ± 0.049	0.87 ± 0.075	nad6 CDS	0	1	33170	569	0.97 ± 0.008	0.97 ± 0.01	nad6 CDS	0
1	216288	518	0.57 ± 0.178	0.67 ± 0.297	rpl5 CDS	0	1	110630	524	0.76 ± 0.215	0.46 ± 0.067	rpl5 CDS	0
1	216102	332	0.47 ± 0.034	0.64 ± 0.155	rpl5 CDS	0	1	110816	338	0.49 ± 0.249	0.31 ± 0.098	rpl5 CDS	0
1	215939	169	0.7 ± 0.19	0.77 ± 0.296	rpl5 CDS	0	1	110985	169	0.68 ± 0.162	0.67 ± 0.088	rpl5 CDS	0
1	215834	64	0.56 ± 0.192	0.75 ± 0.262	rpl5 CDS	0	1	111090	64	0.64 ± 0.111	0.39 ± 0.042	rpl5 CDS	0
1	215817	47	0.56 ± 0.209	0.76 ± 0.267	rpl5 CDS	0	1	111107	47	0.58 ± 0.143	0.38 ± 0.081	rpl5 CDS	0
1	215805	35	0.58 ± 0.206	0.76 ± 0.228	rpl5 CDS	0	1	111119	35	0.59 ± 0.181	0.56 ± 0.063	rpl5 CDS	0
1	215443	596	0.9 ± 0.028	0.91 ± 0.046	ccmB CDS	0	1	134123	596	0.57 ± 0.024	0.55 ± 0.022	ccmB CDS	0
1	215423	576	0.82 ± 0.07	0.83 ± 0.095	ccmB CDS	0	1	134143	576	0.32 ± 0.044	0.4 ± 0.062	ccmB CDS	0
1	215419	572	0.89 ± 0.027	0.9 ± 0.054	ccmB CDS	0	1	134147	572	0.44 ± 0.047	0.49 ± 0.017	ccmB CDS	0
1	215416	569	0.83 ± 0.058	0.86 ± 0.081	ccmB CDS	0	1	134150	569	0.33 ± 0.024	0.39 ± 0.06	ccmB CDS	0
1	215401	554	0.95 ± 0.004	0.97 ± 0.031	ccmB CDS	0	1	134165	554	0.7 ± 0.027	0.71 ± 0.063	ccmB CDS	0
1	215398	551	0.96 ± 0.004	0.97 ± 0.016	ccmB CDS	0	1	134168	551	0.75 ± 0.007	0.77 ± 0.028	ccmB CDS	0
1	215361	514	0.96 ± 0.01	0.97 ± 0.019	ccmB CDS	0	1	134205	514	0.8 ± 0.025	0.85 ± 0.015	ccmB CDS	0
1	215359	512	0.75 ± 0.045	0.91 ± 0.061	ccmB CDS	0	1	134207	512	0.68 ± 0.04	0.82 ± 0.025	ccmB CDS	0
1	215354	507	0.06 ± 0.033	0.23 ± 0.184	ccmB CDS	0	1	134212	507	0.1 ± 0.117	0.25 ± 0.035	ccmB CDS	0
1	215350	503	0.63 ± 0.065	0.81 ± 0.139	ccmB CDS	0	1	134216	503	0.7 ± 0.052	0.85 ± 0.019	ccmB CDS	0
1	215341	494	0.86 ± 0.008	0.87 ± 0.087	ccmB CDS	0	1	134225	494	0.76 ± 0.034	0.8 ± 0.026	ccmB CDS	0
1	215332	485	0.95 ± 0.013	0.96 ± 0.021	ccmB CDS	0	1	134234	485	0.85 ± 0.015	0.87 ± 0.019	ccmB CDS	0
1	215314	467	0.92 ± 0.019	0.94 ± 0.036	ccmB CDS	0	1	134252	467	0.85 ± 0.028	0.88 ± 0.007	ccmB CDS	0
1	215214	367	0.1 ± 0.01	0.29 ± 0.123	ccmB CDS	0	1	134352	367	0.08 ± 0.044	0.34 ± 0.09	ccmB CDS	0
1	215151	304	0.77 ± 0.076	0.79 ± 0.086	ccmB CDS	0	1	134415	304	0.82 ± 0.013	0.89 ± 0.017	ccmB CDS	0
1	215133	286	0.73 ± 0.069	0.76 ± 0.104	ccmB CDS	0	1	134433	286	0.76 ± 0.012	0.81 ± 0.035	ccmB CDS	0
1	215030	183	0.3 ± 0.061	0.37 ± 0.159	ccmB CDS	0	1	134536	183	0.25 ± 0.066	0.27 ± 0.034	ccmB CDS	0
1	215028	181	0.82 ± 0.032	0.88 ± 0.065	ccmB CDS	0	1	134538	181	0.74 ± 0.047	0.77 ± 0.05	ccmB CDS	0
1	215026	179	0.88 ± 0.024	0.92 ± 0.054	ccmB CDS	0	1	134540	179	0.77 ± 0.049	0.78 ± 0.047	ccmB CDS	0
1	215019	172	0.92 ± 0.022	0.95 ± 0.037	ccmB CDS	0	1	134547	172	0.81 ± 0.042	0.81 ± 0.036	ccmB CDS	0
1	215011	164	0.89 ± 0.003	0.94 ± 0.039	ccmB CDS	0	1	134555	164	0.77 ± 0.05	0.8 ± 0.039	ccmB CDS	0
1	215007	160	0.9 ± 0.02	0.93 ± 0.052	ccmB CDS	0	1	134559	160	0.79 ± 0.03	0.8 ± 0.046	ccmB CDS	0
1	215001	154	0.93 ± 0.025	0.95 ± 0.036	ccmB CDS	0	1	134565	154	0.82 ± 0.024	0.81 ± 0.043	ccmB CDS	0
1	214996	149	0.93 ± 0.027	0.96 ± 0.034	ccmB CDS	0	1	134570	149	0.82 ± 0.031	0.8 ± 0.044	ccmB CDS	0
1	214995	148	0.94 ± 0.02	0.96 ± 0.029	ccmB CDS	0	1	134571	148	0.83 ± 0.031	0.81 ± 0.041	ccmB CDS	0
1	214975	128	0.93 ± 0.029	0.96 ± 0.029	ccmB CDS	0	1	134591	128	0.84 ± 0.034	0.84 ± 0.028	ccmB CDS	0
1	214918	71	0.95 ± 0.013	0.97 ± 0.028	ccmB CDS	0	1	134648	71	0.85 ± 0.018	0.87 ± 0.025	ccmB CDS	0
1	214917	70	0.57 ± 0.125	0.8 ± 0.112	ccmB CDS	0	1	134649	70	0.29 ± 0.165	0.22 ± 0.044	ccmB CDS	0
1	214886	39	0.82 ± 0.028	0.47 ± 0.435	ccmB CDS	0	1	134680	39	0.38 ± 0.265	0.37 ± 0.1	ccmB CDS	0
1	214875	28	0.89 ± 0.019	0.94 ± 0.038	ccmB CDS	0	1	134691	28	T	T	ccmB CDS	0
1	63371	21	0.68 ± 0.053	0.72 ± 0.026	mttB CDS	0	1	151803	21	0.41 ± 0.051	0.39 ± 0.068	mttB CDS	0
1	63367	25	0.95 ± 0.008	0.96 ± 0.027	mttB CDS	0	1	151807	25	0.19 ± 0.077	0.15 ± 0.047	mttB CDS	0
1	63328	64	0.92 ± 0.008	0.93 ± 0.045	mttB CDS	0	1	151846	64	0.94 ± 0.006	0.9 ± 0.01	mttB CDS	0
1	63292	100	0.91 ± 0.015	0.93 ± 0.037	mttB CDS	0	1	151882	100	0.92 ± 0.026	0.9 ± 0.01	mttB CDS	0
1	63280	112	0.74 ± 0.04	0.76 ± 0.069	mttB CDS	0	1	151894	112	0.95 ± 0.016	0.92 ± 0.009	mttB CDS	0
1	63261	131	0.97 ± 0.007	0.97 ± 0.017	mttB CDS	0	1	151913	131	0.87 ± 0.018	0.81 ± 0.011	mttB CDS	0
1	63130	262	0.64 ± 0.053	0.75 ± 0.095	mttB CDS	0	1	152044	262	0.96 ± 0.004	0.93 ± 0.013	mttB CDS	0
1	63068	324	0	0	mttB CDS	0	1	152106	324	0.19 ± 0.06	0.34 ± 0.064	mttB CDS	0
1	63061	331	0.93 ± 0.004	0.95 ± 0.034	mttB CDS	0	1	152113	331	0.88 ± 0.052	0.83 ± 0.034	mttB CDS	0
1	63035	357	0.93 ± 0.014	0.96 ± 0.029	mttB CDS	0	1	152139	357	0.65 ± 0.091	0.56 ± 0.067	mttB CDS	0
1	63019	373	0.96 ± 0.009	0.97 ± 0.016	mttB CDS	0	1	152155	373	0.21 ± 0.013	0.31 ± 0.106	mttB CDS	0
1	63013	379	0.91 ± 0.008	0.93 ± 0.025	mttB CDS	0	1	152161	379	0.96 ± 0.024	0.94 ± 0.02	mttB CDS	0
1	62985	497	0.91 ± 0.01	0.93 ± 0.03	mttB CDS	0	1	152189	497	0.97 ± 0.015	0.9 ± 0.022	mttB CDS	0
1	62955	527	0.84 ± 0.018	0.86 ± 0.009	mttB CDS	0	1	152219	527	0.03 ± 0.003	0.02 ± 0.012	mttB CDS	0
1	62895	587	0.96 ± 0.005	0.97 ± 0.018	mttB CDS	0	1	152279	587	0.93 ± 0.006	0.87 ± 0.043	mttB CDS	0
1	62887	595	0.94 ± 0.001	0.96 ± 0.013	mttB CDS	0	1	152287	595	0.93 ± 0.016	0.86 ± 0.046	mttB CDS	0
1	62782	610	0.96 ± 0.006	0.97 ± 0.015	mttB CDS	0	1	152392	610	0.96 ± 0.006	0.93 ± 0.016	mttB CDS	0
1	62725	667	0.95 ± 0.009	0.96 ± 0.024	mttB CDS	0	1	152449	667	0.96 ± 0.013	0.94 ± 0.011	mttB CDS	0
1	62679	713	0.95 ± 0.009	0.93 ± 0.017	mttB CDS	0	1	152495	713	0.93 ± 0.029	0.93 ± 0.007	mttB CDS	0
1	247935	-	0.93 ± 0.013	0.88 ± 0.048	nad2 trans2.3a	0	1	159112		0.68 ± 0.148	0.53 ± 0.157	nad2 trans2.3a	0
1	247879	497	0.98 ± 0.004	0.98 ± 0.007	nad2 Exon 2	0	1	159168	497	0.97 ± 0.012	0.95 ± 0.01	nad2 Exon 2	0
1	247810	428	0.98 ± 0.006	0.98 ± 0.006	nad2 Exon 2	0	1	159237	428	0.98 ± 0.015	0.96 ± 0.002	nad2 Exon 2	0
1	247776	394	0.96 ± 0.009	0.96 ± 0.026	nad2 Exon 2	0	1	159271	394	0.94 ± 0.027	0.9 ± 0.029	nad2 Exon 2	0
1	247749	367	0.9 ± 0.016	0.92 ± 0.046	nad2 Exon 2	0	1	159298	367	0.95 ± 0.024	0.92 ± 0.026	nad2 Exon 2	0
1	247743	361	0.96 ± 0.004	0.97 ± 0.015	nad2 Exon 2	0	1	159304	361	0.98 ± 0.008	0.96 ± 0.013	nad2 Exon 2	0
1	247738	356	0.97 ± 0.007	0.97 ± 0.013	nad2 Exon 2	0	1	159309	356	0.97 ± 0.015	0.95 ± 0.02	nad2 Exon 2	0
1	247475	-	0.72 ± 0.125	0.72 ± 0.08	nad2 Intron 1.2	0	1	159572		0.73 ± 0.136	0.75 ± 0.054	nad2 Intron 1.2	0
1	247114	-	0.24 ± 0.02	0.33 ± 0.101	nad2 Intron 1.2	0	1	159933		0.11 ± 0.013	0.04 ± 0.003	nad2 Intron 1.2	0
1	246354	26	0.53 ± 0.016	0.55 ± 0.022	nad2 Exon 1	0	1	160687	26	0.86 ± 0.032	0.84 ± 0.016	nad2 Exon 1	0
4	3565	1438	0.97 ± 0.006	0.95 ± 0.033	nad4 Exon 3	0	1	184918	1438	0.95 ± 0.001	0.92 ± 0.015	nad4 Exon 3	0
4	3570	1433	0.97 ± 0.008	0.98 ± 0.012	nad4 Exon 3	0	1	184923	1433	0.94 ± 0.007	0.91 ± 0.012	nad4 Exon 3	0
4	3586	1417	0.84 ± 0.045	0.87 ± 0.069	nad4 Exon 3	0	1	184939	1417	0.93 ± 0.002	0.92 ± 0.013	nad4 Exon 3	0
4	3598	1405	0.9 ± 0.019	0.94 ± 0.027	nad4 Exon 3	0	1	184951	1405	0.97 ± 0.005	0.97 ± 0.011	nad4 Exon 3	0
4	5579	-	T	T	nad4 Intron 2.3	0	1	186933	-	0.81 ± 0.041	0.87 ± 0.022	nad4 Intron 2.3	0
4	6168	1355	0.96 ± 0.004	0.97 ± 0.007	nad4 Exon 2	0	1	187501	1355	0.95 ± 0.02	0.94 ± 0.011	nad4 Exon 2	0
4	6513	1010	0.95 ± 0.005	0.96 ± 0.028	nad4 Exon 2	0	1	187846	1010	0.93 ± 0.006	0.95 ± 0.005	nad4 Exon 2	0
4	8400	-	0.81 ± 0.027	0.89 ± 0.045	nad4 Intron 1.2	0	1	189738	-	0.76 ± 0.064	0.61 ± 0.155	nad4 Intron 1.2	0
4	8577	437	0.98 ± 0.004	0.99 ± 0.006	nad4 Exon 1	0	1	189915	437	0.9 ± 0.032	0.91 ± 0.025	nad4 Exon 1	0
4	8581	433	0.98 ± 0.007	0.99 ± 0.006	nad4 Exon 1	0	1	189919	433	0.89 ± 0.04	0.89 ± 0.032	nad4 Exon 1	0
4	8638	376	0.97 ± 0.009	0.98 ± 0.012	nad4 Exon 1	0	1	189976	376	0.86 ± 0.013	0.86 ± 0.02	nad4 Exon 1	0
4	8646	368	0.98 ± 0.004	0.99 ± 0.005	nad4 Exon 1	0	1	189984	368	0.92 ± 0.021	0.94 ± 0.021	nad4 Exon 1	0
4	8652	362	0.95 ± 0.017	0.97 ± 0.026	nad4 Exon 1	0	1	189990	362	0.9 ± 0.022	0.9 ± 0.023	nad4 Exon 1	0
4	8817	197	0.95 ± 0.013	0.98 ± 0.013	nad4 Exon 1	0	1	190155	197	0.89 ± 0.021	0.9 ± 0.013	nad4 Exon 1	0
4	8848	166	0.86 ± 0.009	0.92 ± 0.051	nad4 Exon 1	0	1	190186	166	0.77 ± 0.023	0.79 ± 0.02	nad4 Exon 1	0
4	8856	158	0.88 ± 0.014	0.93 ± 0.042	nad4 Exon 1	0	1	190194	158	0.8 ± 0.044	0.82 ± 0.016	nad4 Exon 1	0
4	8907	107	0.91 ± 0.034	0.94 ± 0.039	nad4 Exon 1	0	1	190245	107	0.82 ± 0.052	0.81 ± 0.056	nad4 Exon 1	0
4	8940	74	0.84 ± 0.022	0.87 ± 0.093	nad4 Exon 1	0	1	190278	74	0.68 ± 0.044	0.69 ± 0.033	nad4 Exon 1	0
4	10419	1531	0.99 ± 0.002	0.98 ± 0.015	ccmFn CDS	0	1	191757	1531	0.98 ± 0.01	0.93 ± 0.016	ccmFn CDS	0
4	10533	1417	0.97 ± 0.005	0.97 ± 0.023	ccmFn CDS	0	1	191871	1417	0.95 ± 0.022	0.89 ± 0.031	ccmFn CDS	0
4	10540	1410	0.2 ± 0.078	0.16 ± 0.02	ccmFn CDS	0	1	191878	1410	0.12 ± 0.058	0.02 ± 0.006	ccmFn CDS	0
4	10551	1399	0.96 ± 0.001	0.96 ± 0.02	ccmFn CDS	0	1	191889	1399	0.97 ± 0.014	0.91 ± 0.022	ccmFn CDS	0
4	10584	1366	0.95 ± 0.002	0.93 ± 0.034	ccmFn CDS	0	1	191922	1366	0.91 ± 0.043	0.84 ± 0.045	ccmFn CDS	0
4	10602	1348	0.93 ± 0.01	0.94 ± 0.034	ccmFn CDS	0	1	191940	1348	0.91 ± 0.053	0.87 ± 0.05	ccmFn CDS	0
4	10617	1333	0.87 ± 0.035	0.9 ± 0.036	ccmFn CDS	0	1	191955	1333	0.96 ± 0.024	0.91 ± 0.037	ccmFn CDS	0
4	10634	1316	0.82 ± 0.025	0.82 ± 0.02	ccmFn CDS	0	1	191972	1316	0.95 ± 0.032	0.92 ± 0.034	ccmFn CDS	0
4	10662	1288	0.97 ± 0.003	0.96 ± 0.023	ccmFn CDS	0	1	192000	1288	0.94 ± 0.024	0.89 ± 0.018	ccmFn CDS	0
4	11141	809	0.94 ± 0.005	0.93 ± 0.049	ccmFn CDS	0	1	192479	809	0.91 ± 0.028	0.85 ± 0.036	ccmFn CDS	0
4	11156	794	0.84 ± 0.022	0.8 ± 0.123	ccmFn CDS	0	1	192494	794	0.93 ± 0.029	0.88 ± 0.047	ccmFn CDS	0
4	11168	782	0.85 ± 0.025	0.84 ± 0.126	ccmFn CDS	0	1	192506	782	0.88 ± 0.04	0.82 ± 0.053	ccmFn CDS	0
4	11190	760	0.88 ± 0.017	0.84 ± 0.112	ccmFn CDS	0	1	192528	760	0.86 ± 0.027	0.8 ± 0.058	ccmFn CDS	0
4	11228	722	0.81 ± 0.031	0.79 ± 0.138	ccmFn CDS	0	1	192566	722	0.92 ± 0.038	0.89 ± 0.035	ccmFn CDS	0
4	11237	713	0.89 ± 0.014	0.9 ± 0.068	ccmFn CDS	0	1	192575	713	0.91 ± 0.046	0.86 ± 0.021	ccmFn CDS	0
4	11385	565	0.19 ± 0.02	0.21 ± 0.114	ccmFn CDS	0	1	192723	565	0.18 ± 0.03	0.2 ± 0.039	ccmFn CDS	0
4	11687	263	0.97 ± 0.011	0.97 ± 0.018	ccmFn CDS	0	1	193025	263	0.93 ± 0.031	0.88 ± 0.02	ccmFn CDS	0
4	11694	256	0.93 ± 0.012	0.93 ± 0.038	ccmFn CDS	0	1	193032	256	0.92 ± 0.017	0.9 ± 0.012	ccmFn CDS	0
4	11851	99	0.21 ± 0.034	0.25 ± 0.156	ccmFn CDS	0	1	193189	99	0.11 ± 0.024	0.07 ± 0.039	ccmFn CDS	0
4	11852	98	0.92 ± 0.023	0.93 ± 0.044	ccmFn CDS	0	1	193190	98	0.91 ± 0.033	0.82 ± 0.026	ccmFn CDS	0
4	11897	53	0.39 ± 0.086	0.53 ± 0.132	ccmFn CDS	0	1	193235	53	0.52 ± 0.199	0.43 ± 0.1	ccmFn CDS	0
4	11912	38	0.89 ± 0.027	0.84 ± 0.073	ccmFn CDS	0	1	193250	38	0.85 ± 0.05	0.67 ± 0.053	ccmFn CDS	0
4	11921	29	0.28 ± 0.073	0.26 ± 0.191	ccmFn CDS	0	1	193259	29	0.35 ± 0.045	0.23 ± 0.049	ccmFn CDS	0
1	39778	47	0.97 ± 0.003	0.97 ± 0.014	atp8 CDS	0	1	197451	47	0.92 ± 0.04	0.95 ± 0.008	atp8 CDS	0
1	126126	1240	0.85 ± 0.031	0.87 ± 0.068	ccmFc Exon 2	0	1	198795	1240	0.91 ± 0.016	0.88 ± 0.018	ccmFc Exon 2	0
1	126200	1166	0.92 ± 0.01	0.95 ± 0.036	ccmFc Exon 2	0	1	198869	1166	0.96 ± 0.006	0.95 ± 0.011	ccmFc Exon 2	0
1	126221	1145	0.96 ± 0.005	0.97 ± 0.027	ccmFc Exon 2	0	1	198890	1145	T	T	ccmFc Exon 2	0
1	126298	1068	0.07 ± 0.036	0.15 ± 0.128	ccmFc Exon 2	0	1	198967	1068	0.08 ± 0.022	0.05 ± 0.015	ccmFc Exon 1	0
1	127912	412	0.9 ± 0.029	0.94 ± 0.043	ccmFc Exon 2	0	1	200581	412	0.87 ± 0.035	0.86 ± 0.029	ccmFc Exon 1	0
1	127927	397	0.95 ± 0.009	0.97 ± 0.022	ccmFc Exon 1	0	1	200596	397	0.96 ± 0.008	0.9 ± 0.027	ccmFc Exon 1	0
1	128009	315	0.12 ± 0.031	0.16 ± 0.085	ccmFc Exon 1	0	1	200678	315	0.11 ± 0.045	0.07 ± 0.017	ccmFc Exon 1	0
1	128169	155	0.91 ± 0.032	0.95 ± 0.032	ccmFc Exon 1	0	1	200838	155	0.94 ± 0.01	0.92 ± 0.026	ccmFc Exon 1	0
1	128173	151	0.87 ± 0.026	0.91 ± 0.057	ccmFc Exon 1	0	1	200842	151	0.88 ± 0.046	0.85 ± 0.036	ccmFc Exon 1	0
1	128201	123	0.27 ± 0.057	0.38 ± 0.225	ccmFc Exon 1	0	1	200870	123	0.18 ± 0.042	0.15 ± 0.088	ccmFc Exon 1	0
1	128202	122	0.86 ± 0.039	0.92 ± 0.039	ccmFc Exon 1	0	1	200871	122	0.84 ± 0.02	0.79 ± 0.058	ccmFc Exon 1	0
1	128221	103	0.87 ± 0.03	0.88 ± 0.069	ccmFc Exon 1	0	1	200890	103	0.88 ± 0.014	0.83 ± 0.036	ccmFc Exon 1	0
1	128274	50	0.85 ± 0.027	0.9 ± 0.066	ccmFc Exon 1	0	1	200943	50	0.84 ± 0.031	0.75 ± 0.039	ccmFc Exon 1	0
1	128286	38	0.78 ± 0.035	0.9 ± 0.07	ccmFc Exon 1	0	1	200955	38	0.87 ± 0.055	0.85 ± 0.041	ccmFc Exon 1	0
5	1738	34	0.83 ± 0.05	0.86 ± 0.119	cox2 CDS	0	1	215183	34	0.42 ± 0.113	0.5 ± 0.142	cox2 CDS	0
5	1880	176	0.98 ± 0.006	0.98 ± 0.007	cox2 CDS	0	1	215325	176	0.97 ± 0.018	0.95 ± 0.016	cox2 CDS	0
5	1972	268	0.95 ± 0.007	0.97 ± 0.015	cox2 CDS	0	1	215417	268	0.94 ± 0.018	0.92 ± 0.007	cox2 CDS	0
5	2461	757	0.96 ± 0.014	0.98 ± 0.012	cox2 CDS	0	1	215906	757	0.73 ± 0.066	0.62 ± 0.172	cox2 CDS	0
5	2490	786	0	0	cox2 CDS	0	1	215935	786	0.07 ± 0.026	0.25 ± 0.1	cox2 CDS	0
1	242803	15	0.45 ± 0.175	0.67 ± 0.163	nad9 CDS	0	1	237990	15	0.44 ± 0.068	0.48 ± 0.043	nad9 CDS	0
1	242880	92	0.96 ± 0.007	0.97 ± 0.014	nad9 CDS	0	1	238067	92	0.94 ± 0.019	0.95 ± 0.007	nad9 CDS	0
1	242901	113	0.89 ± 0.014	0.92 ± 0.047	nad9 CDS	0	1	238088	113	0.94 ± 0.004	0.96 ± 0.023	nad9 CDS	0
1	243086	298	0.94 ± 0.007	0.95 ± 0.036	nad9 CDS	0	1	238273	298	0.97 ± 0.004	0.97 ± 0.02	nad9 CDS	0
1	243116	328	0.89 ± 0.007	0.88 ± 0.011	nad9 CDS	0	1	238303	328	0.99 ± 0.007	0.97 ± 0.011	nad9 CDS	0
1	243156	368	0.95 ± 0.002	0.97 ± 0.025	nad9 CDS	0	1	238343	368	0.98 ± 0.004	0.97 ± 0.004	nad9 CDS	0
1	174746	-	0.51 ± 0.046	0.59 ± 0.044	nad2 trans2.3b	0	1	252645	-	0.36 ± 0.055	0.26 ± 0.053	nad2 trans2.3b	0
1	174924	609	0.12 ± 0.049	0.16 ± 0.098	nad2 exon 3	0	1	252823	609	0.04 ± 0.021	0.06 ± 0.024	nad2 exon 3	0
1	174992	677	0.92 ± 0.007	0.92 ± 0.055	nad2 exon 3	0	1	252891	677	0.92 ± 0.017	0.87 ± 0.028	nad2 exon 3	0
1	176213	-	0.22 ± 0.036	0.41 ± 0.254	nad2 intron 3.4	0	1	254112	-	0.07 ± 0.027	0.05 ± 0.014	nad2 intron 3.4	0
1	176832	788	0.92 ± 0.025	0.94 ± 0.056	nad2 Exon 4	0	1	254731	788	0.76 ± 0.002	0.57 ± 0.156	nad2 Exon 4	0
1	176972	928	0.95 ± 0.012	0.97 ± 0.021	nad2 Exon 4	0	1	254871	928	0.91 ± 0.02	0.89 ± 0.032	nad2 Exon 4	0
1	177002	958	0.94 ± 0.013	0.98 ± 0.025	nad2 Exon 4	0	1	254901	958	0.94 ± 0.038	0.93 ± 0.014	nad2 Exon 4	0
1	177006	962	0.89 ± 0.024	0.95 ± 0.049	nad2 Exon 4	0	1	254905	962	0.87 ± 0.038	0.88 ± 0.043	nad2 Exon 4	0
1	177072	1028	0.96 ± 0.011	0.97 ± 0.019	nad2 Exon 4	0	1	254971	1028	0.9 ± 0.025	0.54 ± 0.474	nad2 Exon 4	0
1	177102	1058	0.79 ± 0.081	0.9 ± 0.066	nad2 Exon 4	0	1	255001	1058	0.86 ± 0.046	0.83 ± 0.024	nad2 Exon 4	0
1	177171	1127	0.92 ± 0.016	0.95 ± 0.048	nad2 Exon 4	0	1	255070	1127	0.92 ± 0.02	0.87 ± 0.019	nad2 Exon 4	0
1	177256	1212	0.02 ± 0.003	0.02 ± 0.007	nad2 Exon 4	0	1	255155	1212	0 ± 0.002	0 ± 0.002	nad2 Exon 4	0
1	177290	1246	0.95 ± 0.014	0.96 ± 0.022	nad2 Exon 4	0	1	255189	1246	0.85 ± 0.02	0.78 ± 0.027	nad2 Exon 4	0
1	177291	1247	0.95 ± 0.016	0.95 ± 0.027	nad2 Exon 4	0	1	255190	1247	0.85 ± 0.025	0.76 ± 0.057	nad2 Exon 4	0
1	177450	-	0.45 ± 0.024	0.58 ± 0.163	nad2 Intron 4.5	0	1	255349	-	0.49 ± 0.103	0.38 ± 0.061	nad2 Intron 4.5	0
1	178724	1400	0.86 ± 0.009	0.93 ± 0.04	nad2 Exon 5	0	1	256631	1400	0.58 ± 0.14	0.62 ± 0.063	nad2 Exon 5	0
1	178727	1403	0.92 ± 0.007	0.95 ± 0.024	nad2 Exon 5	0	1	256634	1403	0.65 ± 0.099	0.69 ± 0.041	nad2 Exon 5	0
1	178732	1408	0.89 ± 0.008	0.92 ± 0.048	nad2 Exon 5	0	1	256639	1408	0.56 ± 0.091	0.53 ± 0.069	nad2 Exon 5	0
1	178733	1409	0.86 ± 0.002	0.91 ± 0.045	nad2 Exon 5	0	1	256640	1409	0.54 ± 0.077	0.56 ± 0.054	nad2 Exon 5	0
	149186	555	0	0	atp1 CDS	0	1	292585	555	0.14 ± 0.033	0.23 ± 0.037	atp1 CDS	0
1	148563	1178	0.98 ± 0.014	0.98 ± 0.01	atp1 CDS	0	1	293208	1178	0.97 ± 0.002	0.98 ± 0.003	atp1 CDS	0
1	148449	1292	0.97 ± 0.007	0.99 ± 0.008	atp1 CDS	0	1	293322	1292	0.98 ± 0.003	0.98 ± 0.003	atp1 CDS	0
1	148326	1415	0.98 ± 0.016	0.99 ± 0.003	atp1 CDS	0	1	293445	1415	0.95 ± 0.01	0.96 ± 0.01	atp1 CDS	0
1	41475	225	0	0	cox3 CDS	0	1	299954	225	0.11 ± 0.016	0.19 ± 0.027	cox3 CDS	0
1	41564	314	0.97 ± 0.004	0.98 ± 0.018	cox3 CDS	0	1	300043	314	0.94 ± 0.017	0.93 ± 0.002	cox3 CDS	0
1	135165	308	0.94 ± 0.009	0.95 ± 0.031	nad1 Exon1	0	1	310539	308	0.94 ± 0.013	0.89 ± 0.045	nad1 Exon1	0
1	135164	307	0.82 ± 0.047	0.86 ± 0.062	nad1 Exon1	0	1	310540	307	0.78 ± 0.047	0.48 ± 0.119	nad1 Exon1	0
1	135122	265	0.95 ± 0.007	0.98 ± 0.012	nad1 Exon1	0	1	310582	265	0.96 ± 0.02	0.95 ± 0.009	nad1 Exon1	0
1	135072	215	0.96 ± 0.012	0.97 ± 0.014	nad1 Exon1	0	1	310632	215	0.98 ± 0.011	0.98 ± 0.01	nad1 Exon1	0
1	135024	167	0.94 ± 0.016	0.96 ± 0.023	nad1 Exon1	0	1	310680	167	0.87 ± 0.051	0.82 ± 0.032	nad1 Exon1	0
1	134859	2	0.63 ± 0.017	0.67 ± 0.147	nad1 Exon1	0	1	310845	2	0.44 ± 0.015	0.49 ± 0.025	nad1 Exon1	0
1	89023	61	0.92 ± 0.034	0.95 ± 0.035	nad3 CDS	0	1	337375	61	0.89 ± 0.014	0.83 ± 0.039	nad3 CDS	0
1	89024	62	0.93 ± 0.031	0.95 ± 0.034	nad3 CDS	0	1	337376	62	0.91 ± 0.013	0.9 ± 0.025	nad3 CDS	0
1	89042	80	0.92 ± 0.023	0.96 ± 0.029	nad3 CDS	0	1	337394	80	0.93 ± 0.013	0.9 ± 0.017	nad3 CDS	0
1	89170	208	0.83 ± 0.045	0.85 ± 0.053	nad3 CDS	0	1	337522	208	0.91 ± 0.013	0.9 ± 0.01	nad3 CDS	0
1	89177	215	0.93 ± 0.018	0.95 ± 0.025	nad3 CDS	0	1	337529	215	0.92 ± 0.01	0.9 ± 0.014	nad3 CDS	0
1	89209	247	0.96 ± 0.008	0.97 ± 0.013	nad3 CDS	0	1	337561	247	0.92 ± 0.017	0.9 ± 0.015	nad3 CDS	0
1	89228	266	0.96 ± 0.005	0.97 ± 0.013	nad3 CDS	0	1	337580	266	0.94 ± 0.015	0.92 ± 0.012	nad3 CDS	0
1	89311	349	0.98 ± 0.003	0.99 ± 0.004	nad3 CDS	0	1	337663	349	0.93 ± 0.028	0.9 ± 0.023	nad3 CDS	0
1	22518	70	0.87 ± 0.02	0.9 ± 0.067	ccmC CDS	0	1	342587	70	0.87 ± 0.029	0.9 ± 0.042	ccmC CDS	0
1	22599	151	0.94 ± 0.014	0.95 ± 0.035	ccmC CDS	0	1	342668	151	0.94 ± 0.006	0.96 ± 0.004	ccmC CDS	0
1	22637	189	0.19 ± 0.064	0.23 ± 0.112	ccmC CDS	0	1	342706	189	0.13 ± 0.054	0.05 ± 0.003	ccmC CDS	0
1	22696	248	0.96 ± 0.013	0.98 ± 0.016	ccmC CDS	0	1	342765	248	0.95 ± 0.019	0.97 ± 0.006	ccmC CDS	0
1	22714	266	0.93 ± 0.008	0.95 ± 0.035	ccmC CDS	0	1	342783	266	0.94 ± 0.011	0.95 ± 0.012	ccmC CDS	0
1	22746	298	0.91 ± 0.006	0.91 ± 0.013	ccmC CDS	0	1	342815	298	0.94 ± 0.008	0.94 ± 0.007	ccmC CDS	0
1	22810	362	0.96 ± 0.005	0.97 ± 0.015	ccmC CDS	0	1	342879	362	0.96 ± 0.009	0.97 ± 0.004	ccmC CDS	0
1	22861	413	0.97 ± 0.002	0.98 ± 0.01	ccmC CDS	0	1	342930	413	0.95 ± 0.005	0.95 ± 0.007	ccmC CDS	0
1	22866	418	0.96 ± 0.002	0.98 ± 0.012	ccmC CDS	0	1	342935	418	0.95 ± 0.004	0.94 ± 0.006	ccmC CDS	0
1	22873	425	0.97 ± 0.005	0.98 ± 0.013	ccmC CDS	0	1	342942	425	0.96 ± 0.004	0.96 ± 0.004	ccmC CDS	0
1	22878	430	0.94 ± 0.011	0.96 ± 0.025	ccmC CDS	0	1	342947	430	0.92 ± 0.013	0.92 ± 0.01	ccmC CDS	0
1	22882	434	0.89 ± 0.011	0.92 ± 0.03	ccmC CDS	0	1	342951	434	0.93 ± 0.012	0.92 ± 0.012	ccmC CDS	0
1	22888	440	0.87 ± 0.004	0.89 ± 0.029	ccmC CDS	0	1	342957	440	0.92 ± 0.006	0.95 ± 0.002	ccmC CDS	0
1	22892	444	0.03 ± 0.005	0.03 ± 0.01	ccmC CDS	0	1	342961	444	0.02 ± 0.006	0.01 ± 0.002	ccmC CDS	0
1	22914	466	0.97 ± 0.002	0.98 ± 0.007	ccmC CDS	0	1	342983	466	0.91 ± 0.024	0.83 ± 0.081	ccmC CDS	0
1	22936	488	0.96 ± 0.006	0.98 ± 0.014	ccmC CDS	0	1	343005	488	0.96 ± 0.004	0.96 ± 0.008	ccmC CDS	0
1	22983	535	0.92 ± 0.018	0.92 ± 0.04	ccmC CDS	0	1	343052	535	0.9 ± 0.018	0.88 ± 0.026	ccmC CDS	0
1	22991	543	0.29 ± 0.067	0.44 ± 0.122	ccmC CDS	0	1	343060	543	0.12 ± 0.046	0.09 ± 0.024	ccmC CDS	0
1	23029	581	0.97 ± 0.005	0.98 ± 0.014	ccmC CDS	0	1	343098	581	0.97 ± 0.005	0.96 ± 0.005	ccmC CDS	0
1	23032	584	0	0	ccmC CDS	0	1	343101	584	0.12 ± 0.105	0.16 ± 0.043	ccmC CDS	0
1	23033	585	0.4 ± 0.084	0.42 ± 0.162	ccmC CDS	0	1	343102	585	0.28 ± 0.064	0.33 ± 0.027	ccmC CDS	0
1	23034	586	0.89 ± 0.023	0.92 ± 0.042	ccmC CDS	0	1	343103	586	0.9 ± 0.01	0.91 ± 0.021	ccmC CDS	0
1	23065	617	0.95 ± 0.011	0.96 ± 0.023	ccmC CDS	0	1	343134	617	0.93 ± 0.011	0.91 ± 0.01	ccmC CDS	0
1	23071	623	0.95 ± 0.006	0.96 ± 0.022	ccmC CDS	0	1	343140	623	0.94 ± 0.019	0.96 ± 0.006	ccmC CDS	0
1	23088	640	0.93 ± 0.008	0.96 ± 0.026	ccmC CDS	0	1	343157	640	0.7 ± 0.065	0.64 ± 0.028	ccmC CDS	0
1	184589	740	0.99 ± 0.002	0.99 ± 0.011	nad1 Exon 5	0	1	352503	740	0.95 ± 0.016	0.9 ± 0.01	nad1 Exon 5	0
1	184592	743	0.98 ± 0.006	0.98 ± 0.018	nad1 Exon 5	0	1	352506	743	0.95 ± 0.016	0.9 ± 0.016	nad1 Exon 5	0
1	184604	755	0.98 ± 0.001	0.98 ± 0.013	nad1 Exon 5	0	1	352518	755	0.9 ± 0.035	0.86 ± 0.002	nad1 Exon 5	0
1	184628	779	0.89 ± 0.01	0.89 ± 0.041	nad1 Exon 5	0	1	352542	779	0.9 ± 0.029	0.88 ± 0.008	nad1 Exon 5	0
1	184747	898	0.92 ± 0.011	0.94 ± 0.015	nad1 Exon 5	0	1	352661	898	0.97 ± 0.009	0.97 ± 0.002	nad1 Exon 5	0
1	184777	928	0.92 ± 0.001	0.89 ± 0.057	nad1 Exon 5	0	1	352691	928	0.94 ± 0.011	0.95 ± 0.001	nad1 Exon 5	0
1	258472	2	0.96 ± 0.015	0.97 ± 0.02	nad4L CDS	0	1	361888	2	0.95 ± 0.046	0.97 ± 0.005	nad4L CDS	0
1	258517	47	0.91 ± 0.032	0.94 ± 0.016	nad4L CDS	0	1	361933	47	0.96 ± 0.019	0.95 ± 0.02	nad4L CDS	0
1	258525	55	0.93 ± 0.011	0.94 ± 0.028	nad4L CDS	0	1	361941	55	0.91 ± 0.015	0.91 ± 0.032	nad4L CDS	0
1	258565	95	0.96 ± 0.003	0.98 ± 0.013	nad4L CDS	0	1	361981	95	0.97 ± 0.007	0.98 ± 0.006	nad4L CDS	0
1	258580	110	0.98 ± 0.007	0.98 ± 0.015	nad4L CDS	0	1	361996	110	0.98 ± 0.006	0.98 ± 0.007	nad4L CDS	0
1	258601	131	0.98 ± 0.002	0.99 ± 0.014	nad4L CDS	0	1	362017	131	0.98 ± 0.004	0.98 ± 0.005	nad4L CDS	0
1	258628	158	0.92 ± 0.027	0.95 ± 0.026	nad4L CDS	0	1	362044	158	0.96 ± 0.01	0.96 ± 0.01	nad4L CDS	0
1	258666	196	0.22 ± 0.033	0.26 ± 0.164	nad4L CDS	0	1	362082	196	0.1 ± 0.072	0.05 ± 0.008	nad4L CDS	0
1	258667	197	0.9 ± 0.007	0.93 ± 0.027	nad4L CDS	0	1	362083	197	0.94 ± 0.005	0.95 ± 0.007	nad4L CDS	0
1	258751	281	0.95 ± 0.012	0.97 ± 0.024	nad4L CDS	0	1	362167	281	0.97 ± 0.003	0.97 ± 0.007	nad4L CDS	0
1	258964	14	0.82 ± 0.012	0.84 ± 0.113	atp4 CDS	0	1	362381	14	0.94 ± 0.03	0.93 ± 0.025	atp4 CDS	0
1	259000	50	0.53 ± 0.2	0.61 ± 0.091	atp4 CDS	0	1	362417	50	0.52 ± 0.18	0.56 ± 0.016	atp4 CDS	0
1	259021	71	0.96 ± 0.006	0.97 ± 0.013	atp4 CDS	0	1	362438	71	0.97 ± 0.005	0.63 ± 0.547	atp4 CDS	0
1	259039	89	0.87 ± 0.017	0.9 ± 0.084	atp4 CDS	0	1	362456	89	0.91 ± 0.027	0.9 ± 0.043	atp4 CDS	0
1	259068	118	0.96 ± 0.004	0.97 ± 0.021	atp4 CDS	0	1	362485	118	0.98 ± 0.007	0.98 ± 0.002	atp4 CDS	0
1	259088	138	0.14 ± 0.03	0.25 ± 0.087	atp4 CDS	0	1	362505	138	0.18 ± 0.065	0.17 ± 0.035	atp4 CDS	0
1	259165	215	0.96 ± 0.012	0.97 ± 0.026	atp4 CDS	0	1	362582	215	0.98 ± 0.01	0.97 ± 0.003	atp4 CDS	0
1	259177	227	0.94 ± 0.018	0.96 ± 0.024	atp4 CDS	0	1	362594	227	0.96 ± 0.024	0.97 ± 0.007	atp4 CDS	0
1	259198	248	0.95 ± 0.007	0.97 ± 0.015	atp4 CDS	0	1	362615	248	0.97 ± 0.008	0.98 ± 0.004	atp4 CDS	0
1	259200	250	0.34 ± 0.105	0.34 ± 0.081	atp4 CDS	0	1	362617	250	0.49 ± 0.132	0.52 ± 0.078	atp4 CDS	0
1	259201	251	0.94 ± 0.009	0.96 ± 0.017	atp4 CDS	0	1	362618	251	0.97 ± 0.009	0.98 ± 0.005	atp4 CDS	0
1	259345	395	0.96 ± 0.01	0.97 ± 0.016	atp4 CDS	0	1	362762	395	0.99 ± 0.004	0.99 ± 0.002	atp4 CDS	0
1	259357	407	0.98 ± 0.005	0.98 ± 0.009	atp4 CDS	0	1	362774	407	0.97 ± 0.008	0.97 ± 0.008	atp4 CDS	0
1	182450	42	0	0	cob CDS	0	2	2949	42	0.22 ± 0.08	0.23 ± 0.028	cob CDS	0
1	182206	286	0.98 ± 0.001	0.99 ± 0.006	cob CDS	0	2	3193	286	0.97 ± 0.004	0.97 ± 0.004	cob CDS	0
1	182194	298	0.98 ± 0.003	0.98 ± 0.015	cob CDS	0	2	3205	298	0.93 ± 0.022	0.92 ± 0.015	cob CDS	0
1	182167	325	0.99 ± 0.003	0.99 ± 0.003	cob CDS	0	2	3232	325	0.98 ± 0.01	0.96 ± 0.017	cob CDS	0
1	182134	358	0.98 ± 0.004	0.99 ± 0.007	cob CDS	0	2	3265	358	0.97 ± 0.011	0.96 ± 0.006	cob CDS	0
1	182078	414	0.84 ± 0.036	0.83 ± 0.095	cob CDS	0	2	3321	414	0.78 ± 0.002	0.74 ± 0.002	cob CDS	0
1	181924	568	0.98 ± 0.005	0.98 ± 0.013	cob CDS	0	2	3475	568	0.97 ± 0.007	0.97 ± 0.004	cob CDS	0
1	181684	808	0.98 ± 0.003	0.98 ± 0.011	cob CDS	0	2	3715	808	0.98 ± 0.005	0.98 ± 0.004	cob CDS	0
1	181584	908	0.98 ± 0.002	0.98 ± 0.012	cob CDS	0	2	3815	908	0.99 ± 0.007	0.98 ± 0.005	cob CDS	0
1	181332	1160	0.48 ± 0.021	0.51 ± 0.103	cob CDS	0	2	4067	1160	0.86 ± 0.006	0.88 ± 0.012	cob CDS	0
1	132623	1550	0.97 ± 0.004	0.98 ± 0.011	nad 5 Exon 4	0	2	7371	1550	0.95 ± 0.009	0.94 ± 0.01	nad 5 Exon 4	0
1	132653	1580	0.97 ± 0.011	0.97 ± 0.016	nad 5 Exon 4	0	2	7401	1580	T	T	nad 5 Exon 4
1	132683	1610	0.95 ± 0.015	0.97 ± 0.017	nad 5 Exon 4	0	2	7431	1610	0.93 ± 0.022	0.95 ± 0.018	nad 5 Exon 4	0
1	133999	1895	0.94 ± 0.018	0.95 ± 0.023	nad5 Exon 5	0	2	8741	1895	0.99 ± 0.003	0.99 ± 0.001	nad5 Exon 5	0
1	134062	1958	0.93 ± 0.015	0.91 ± 0.064	nad5 Exon 5	0	2	8804	1958	0.94 ± 0.007	0.93 ± 0.014	nad5 Exon 5	0
1	204246	-	0.71 ± 0.083	0.78 ± 0.128	nad5 trans 2.3a	0	2	11680		0.76 ± 0.037	0.77 ± 0.023	nad5 trans 2.3a	0
1	204652	1310	0.86 ± 0.005	0.89 ± 0.088	nad5 Exon 2	0	2	12086	1310	0.95 ± 0.008	0.94 ± 0.009	nad5 Exon 2	0
1	205127	835	0.96 ± 0.006	0.97 ± 0.017	nad5 Exon 2	0	2	12561	835	0.98 ± 0.01	0.97 ± 0.003	nad5 Exon 2	0
1	205237	725	0.98 ± 0.005	0.98 ± 0.009	nad5 Exon 2	0	2	12671	725	0.98 ± 0.006	0.97 ± 0.002	nad5 Exon 2	0
1	205249	713	0.97 ± 0.008	0.98 ± 0.014	nad5 Exon 2	0	2	12683	713	0.95 ± 0.009	0.95 ± 0.005	nad5 Exon 2	0
1	205333	629	0.89 ± 0.09	0.87 ± 0.088	nad5 Exon 2	0	2	12767	629	0.96 ± 0.011	0.95 ± 0.009	nad5 Exon 2	0
1	205354	608	0.85 ± 0.028	0.82 ± 0.095	nad5 Exon 2	0	2	12788	608	0.91 ± 0.007	0.95 ± 0.005	nad5 Exon 2	0
1	205409	553	0.95 ± 0.004	0.96 ± 0.03	nad5 Exon 2	0	2	12843	553	0.95 ± 0.009	0.94 ± 0.006	nad5 Exon 2	0
1	205414	548	0.92 ± 0.008	0.94 ± 0.046	nad5 Exon 2	0	2	12848	548	0.93 ± 0.004	0.94 ± 0.012	nad5 Exon 2	0
1	205564	398	0.96 ± 0.006	0.97 ± 0.023	nad5 Exon 2	0	2	12998	398	0.96 ± 0.01	0.94 ± 0.012	nad5 Exon 2	0
1	205588	374	0.94 ± 0.008	0.95 ± 0.035	nad5 Exon 2	0	2	13022	374	0.92 ± 0.028	0.93 ± 0.003	nad5 Exon 2	0
1	205604	358	0.97 ± 0.007	0.98 ± 0.013	nad5 Exon 2	0	2	13038	358	0.95 ± 0.021	0.93 ± 0.007	nad5 Exon 2	0
1	205720	242	0.96 ± 0.001	0.98 ± 0.012	nad5 Exon 2	0	2	13154	242	0.96 ± 0.006	0.96 ± 0.009	nad5 Exon 2	0
1	205741	-	0.71 ± 0.136	0.73 ± 0.105	nad5 Intron 1.2	0	2	13175		0.6 ± 0.102	0.65 ± 0.085	nad5 Intron 1.2	0
1	206675	155	0.81 ± 0.036	0.77 ± 0.061	nad5 exon 1	0	2	14109	155	0.81 ± 0.031	0.91 ± 0.021	nad5 exon 1	0
1	207086	850	0.98 ± 0.002	0.99 ± 0.009	atp6 CDS	0	2	14521	850	0.98 ± 0.002	0.96 ± 0.004	atp6 CDS	0
1	207097	839	0.96 ± 0.003	0.97 ± 0.016	atp6 CDS	0	2	14532	839	0.96 ± 0.013	0.96 ± 0.006	atp6 CDS	0
1	207140	796	0.97 ± 0.003	0.98 ± 0.015	atp6 CDS	0	2	14575	796	0.98 ± 0.005	0.98 ± 0.004	atp6 CDS	0
1	207216	720	0	0	atp6 CDS	0	2	14651	720	0.15 ± 0.011	0.36 ± 0.063	atp6 CDS	0
1	207277	659	0.92 ± 0.003	0.92 ± 0.011	atp6 CDS	0	2	14712	659	0.99 ± 0.005	0.98 ± 0.001	atp6 CDS	0
1	207341	595	0.98 ± 0.002	0.99 ± 0.009	atp6 CDS	0	2	14776	595	0.98 ± 0.009	0.98 ± 0.006	atp6 CDS	0
1	207344	592	0.99 ± 0.002	0.99 ± 0.007	atp6 CDS	0	2	14779	592	0.98 ± 0.007	0.98 ± 0	atp6 CDS	0
1	207403	533	0.99 ± 0.005	0.99 ± 0.004	atp6 CDS	0	2	14838	533	0.98 ± 0.006	0.97 ± 0.01	atp6 CDS	0
1	207542	394	0.99 ± 0.006	0.99 ± 0.004	atp6 CDS	0	2	14977	394	0.99 ± 0.007	0.99 ± 0.004	atp6 CDS	0
1	207688	248	0.99 ± 0.002	0.99 ± 0.004	atp6 CDS	0	2	15123	248	0.99 ± 0.005	0.99 ± 0.002	atp6 CDS	0
1	207725	211	0.85 ± 0.059	0.79 ± 0.076	atp6 CDS	0	2	15160	211	0.9 ± 0.024	0.92 ± 0.006	atp6 CDS	0
1	207767	169	0.99 ± 0.002	0.99 ± 0.004	atp6 CDS	0	2	15202	169	0.98 ± 0.008	0.98 ± 0.002	atp6 CDS	0
1	263539	-	0.57 ± 0.06	0.72 ± 0.11	nad1 trans 3.4a	0	3	2900	-	0.54 ± 0.239	0.45 ± 0.091	nad1 trans 3.4a	0
1	264120	537	0.25 ± 0.007	0.22 ± 0.035	nad1 Exon 3	0	3	3481	537	0.06 ± 0.009	0.08 ± 0.008	nad1 Exon 3	0
1	264121	536	0.86 ± 0.039	0.87 ± 0.071	nad1 Exon 3	0	3	3482	536	0.73 ± 0.101	0.69 ± 0.032	nad1 Exon 3	0
1	264157	500	0.82 ± 0.013	0.84 ± 0.055	nad1 Exon 3	0	3	3518	500	0.8 ± 0.024	0.81 ± 0.009	nad1 Exon 3	0
1	264164	493	0.91 ± 0.021	0.93 ± 0.039	nad1 Exon 3	0	3	3525	493	0.84 ± 0.027	0.88 ± 0.008	nad1 Exon 3	0
1	264167	490	0.94 ± 0.014	0.96 ± 0.025	nad1 Exon 3	0	3	3528	490	0.91 ± 0.018	0.91 ± 0.004	nad1 Exon 3	0
1	264377	-	0.17 ± 0.093	0.26 ± 0.104	nad1 Intron 2.3	0	3	3739	-	0.05 ± 0.023	0.05 ± 0.007	nad1 Intron 2.3	0
1	265713	436	0.85 ± 0.038	0.91 ± 0.057	nad1 Exon2	0	3	5080	436	0.77 ± 0.036	0.79 ± 0.032	nad1 Exon2	0

## Sheet: DataSet S6 Primers
Primers used to prepare the probes
Gene symbol	Locus description	Primer sequence Forward / Reverse	Amplicon lengths (bp)
KRA_4	region in	GAAGGACACATTAGCGGACG	627
	chromosome 4	GCTCCTAACCCCTGGAGTTT
KRA_5	region in	CGTTACTGAGGGATGGGACT	564
	chromosome 5	TTTGCTTTCCTCTTCCCGGT
cob	gene for	GATTATCCAACCCCGAGC	738
	cytochrome b	GGGCATCGGATTAGCAGGTA
qPCR primers
Gene symbol	Locus description	Primer sequence Forward / Reverse	Amplicon lengths (bp)	Optimized Primer Concentracion (pM)	qPCR efficiency	Reference
Kr_Ss1.5	region in	TGAGCCAGAGGAAGAACAAGT	145	0.4	0.97	this
	chromosome 5	ATCACCCGAACCCTCCTATTC				paper
Kr_Ss2.6	region in	ATCCCTCCATGCTGCAGATTA	104	0.4	0.97	this
	chromosome 4	CAGCAAATTGAACCTTGACGC				paper
Bobt	mitochondrial	GTCCTGGTTCCCGTCATAAA	276	0.4	0.95	Štorchová
	chimeric ORF	GACCGCATTTGGCATCTG				et al. 2012
mt 18S rRNA	mitochondrial 18S rRNA	GCTGTCAGACTGAGTCTTTG /	152	0.4	0.96	Stone et al.
		GTCTTCAAATAGGGCGAGAA				2017
nt 18S rRNA	nuclear 18S rRNA	CCTCCAATGGATCCTCGTTA /	154	0.3	0.99	Stone et al.
		AAACGGCTACCACATCCAAG				2017
